# Supplementary material for: Chemogenomic profiling in yeast reveals antifungal mode-of-action of polyene macrolactam auroramycin
Source: PLoS One. 2019 Jun 10;14(6):e0218189. doi: 10.1371/journal.pone.0218189 (PMC6557514; doi:10.1371/journal.pone.0218189)
Supplement: S1 Table — (XLSX) [file pone.0218189.s008.xlsx]

## Sheet: Plan 1
HOP data with the log FC values for 4817 deletion strains along with the corresponding
P-value, log CPM (Counts per Million), Likelihood Ratio (LR) and False Discovery Rate (FDR).
	genes	logFC	logCPM	LR	PValue	FDR
1719	SYS1	-2.66759	6.39453	56.04	7.10132e-14	3.4207e-10
618	SNA2	0.33295	10.5278	47.0033	7.08669e-12	1.70683e-08
3308	ECM25	0.513228	10.4651	41.2974	1.30743e-10	1.44944e-07
1692	RMR1	-7.97036	3.91291	41.2288	1.35413e-10	1.44944e-07
4697	THR1	0.844407	9.2906	41.023	1.5045e-10	1.44944e-07
1417	VPS51	-1.68492	8.19233	40.4637	2.00308e-10	1.60814e-07
2938	YNR068C	0.662801	9.79062	38.9163	4.42374e-10	3.04416e-07
955	YAR043C	0.65588	9.58009	38.4647	5.57533e-10	3.35704e-07
4750	IMD4	0.351244	10.7081	37.1044	1.11969e-09	5.99283e-07
1523	MRPL49	1.0285	7.63558	33.4337	7.37364e-09	3.55188e-06
3684	FUM1	0.956881	7.29161	30.6971	3.01609e-08	1.32077e-05
1789	GYP1	-2.06868	7.06765	30.4199	3.47936e-08	1.39667e-05
1566	TIF2	0.366251	10.4919	27.2229	1.81302e-07	6.71792e-05
1328	MSN4	0.275243	11.236	25.9457	3.51157e-07	0.000117132
3105	UBP8	0.375938	10.1909	25.8724	3.64745e-07	0.000117132
982	YPK1	-4.25396	4.15852	25.6305	4.1346e-07	0.000124477
3307	SNX4	-0.820458	8.76664	24.848	6.20319e-07	0.000172761
4317	COG8	-1.91005	6.20214	24.7711	6.45567e-07	0.000172761
4374	SNC2	-1.42532	7.85341	24.4431	7.65376e-07	0.000194043
4301	YGR201C	-0.77638	8.81087	23.9305	9.98766e-07	0.000240553
2953	GET2	-4.97732	3.46731	23.348	1.35185e-06	0.000310088
2758	YPT31	-1.1746	7.35087	23.0277	1.59687e-06	0.000338549
2601	RPL31B	0.692667	8.52027	23.0042	1.61649e-06	0.000338549
2215	CTS2	0.623058	8.9811	22.4684	2.13628e-06	0.000428769
3181	LEM3	-2.73656	4.42836	22.0702	2.62861e-06	0.00050648
896	MSH1	0.638524	8.78761	21.6794	3.22231e-06	0.000596995
2381	PDE2	-2.38517	5.83997	21.2017	4.134e-06	0.000730898
282	RPA14	0.684259	8.45748	21.1493	4.24852e-06	0.000730898
1875	SHO1	0.470749	9.59268	20.3502	6.44878e-06	0.00107116
1947	PAN2	0.297029	10.2547	20.1417	7.19103e-06	0.00115464
4295	ERG5	-1.79883	6.94657	19.4132	1.05274e-05	0.00163583
4577	ARG5,6	0.743082	8.31929	19.0461	1.27601e-05	0.00192079
689	PDP3	0.783602	8.08843	18.3775	1.81183e-05	0.00262499
1177	COG7	-2.45833	5.8063	18.3349	1.85281e-05	0.00262499
948	PAC10	-6.67848	2.69552	17.814	2.43585e-05	0.00335242
811	TMA7	0.552438	9.65394	17.3532	3.10372e-05	0.00415295
3319	TRP2	0.687599	8.94863	17.1188	3.51137e-05	0.00457142
2629	YMR031W-A	-2.99088	3.51965	16.8374	4.07235e-05	0.00516223
473	YEL008W	-1.07447	6.46989	16.4525	4.98844e-05	0.00616136
4068	MSS1	0.604217	8.70373	16.2203	5.63863e-05	0.00679032
4018	IRS4	-2.24769	6.08987	16.1436	5.87171e-05	0.00689854
3993	ERV14	-1.79809	5.91752	16.0783	6.07763e-05	0.00697047
54	PBP1	-0.762312	8.25912	15.8026	7.03053e-05	0.00787582
2597	DMC1	0.524549	8.91981	15.5139	8.18991e-05	0.00896609
3956	LCB5	1.03195	6.04864	15.4237	8.59059e-05	0.00919575
3583	TRM13	0.633744	8.75145	15.0875	0.000102642	0.0105852
3807	VHR1	0.271572	11.4214	15.0758	0.000103281	0.0105852
2257	EMC5	0.761289	6.87624	14.8472	0.000116584	0.0115451
4579	SPE2	0.528948	9.06387	14.8334	0.00011744	0.0115451
1590	SWC3	0.448913	9.61022	14.3718	0.000150035	0.0144544
3639	TRM10	0.824935	7.22108	14.1992	0.000164438	0.0155313
2928	TRP5	0.543473	8.40132	14.01	0.000181845	0.0168451
4465	SPO20	-0.646662	8.62102	13.7435	0.000209543	0.0187798
1567	MRPL8	0.914555	7.24694	13.7347	0.000210527	0.0187798
12	ASK10	-1.00823	6.58865	13.6113	0.000224826	0.0193822
1787	CLN2	0.328487	10.2413	13.6071	0.000225327	0.0193822
2293	DSE3	0.389874	9.91327	13.4068	0.000250716	0.0211877
653	RAD6	0.695282	7.19972	13.2162	0.000277542	0.0230504
599	SDH8	0.490094	9.20529	13.1494	0.000287617	0.0234822
2995	MRH4	1.42438	5.09144	13.0448	0.000304125	0.0238559
727	SOK1	-0.462595	10.5038	13.0295	0.000306621	0.0238559
1549	LEU1	0.595552	9.14557	13.0269	0.000307052	0.0238559
3978	MTO1	0.534899	8.64387	12.9623	0.000317822	0.0241682
1474	PHM7	-0.552466	8.81383	12.9431	0.000321106	0.0241682
624	SUR7	-0.719266	8.58627	12.8728	0.000333395	0.0247071
1398	YMR122C	-0.811199	7.1409	12.4897	0.000409199	0.0285406
2247	YIP4	-0.988519	7.25507	12.4888	0.000409409	0.0285406
4319	RME1	-0.358659	9.8419	12.4747	0.000412509	0.0285406
2985	NUP188	0.277322	10.3275	12.4675	0.000414091	0.0285406
1314	CBP2	0.472068	9.63265	12.4646	0.000414748	0.0285406
142	CEM1	0.944306	6.28037	12.3272	0.000446399	0.0302859
1529	RCY1	-1.54329	5.5574	12.2283	0.0004707	0.0314912
909	TRS85	-1.4708	6.62992	12.1418	0.000493045	0.0325342
2562	VPS36	-1.67458	4.55637	12.0541	0.000516777	0.0333415
1898	RPS18A	0.968805	6.20032	12.0457	0.000519123	0.0333415
2091	YGR011W	-0.261552	10.6069	12.0108	0.00052894	0.033525
2524	MET17	0.312304	9.95139	11.9246	0.000553983	0.0346563
3456	YND1	-0.678234	8.47214	11.8835	0.000566334	0.0349748
447	YNL217W	0.732493	7.86652	11.7888	0.000595879	0.0363335
1706	CTF18	0.696684	7.60464	11.6755	0.000633269	0.0381307
3530	STB2	0.445086	9.13203	11.6031	0.000658415	0.0391554
1490	ARO7	0.670561	8.37938	11.5591	0.000674177	0.0396038
1582	YGR017W	0.326775	10.1479	11.5151	0.000690321	0.0400636
3341	YDL011C	-0.958636	7.80745	11.4789	0.000703915	0.0402809
3539	VAM10	-0.757876	7.94167	11.4529	0.000713827	0.0402809
3521	POT1	-0.677285	8.45172	11.4391	0.000719153	0.0402809
2696	LAG1	-0.522338	9.84835	11.3633	0.000749089	0.0414754
4310	ABZ2	0.565668	7.81819	11.3148	0.000768916	0.0420894
2480	YMR007W	-0.711688	8.58773	11.2641	0.000790205	0.0427687
3455	KAP123	0.559068	8.24898	11.1762	0.00082853	0.0443447
550	YLR345W	-0.630915	8.24149	11.1466	0.000841865	0.0444912
1192	SEC66	-2.42756	4.49039	11.1293	0.000849739	0.0444912
3377	RPS17B	-1.68804	3.93201	11.0051	0.000908629	0.0470631
156	IPT1	-0.667365	8.18436	10.8186	0.00100486	0.0514937
3431	MXR1	0.382751	9.72038	10.7404	0.0010482	0.0531495
3760	COA4	0.646891	7.34778	10.7029	0.00106966	0.0535602
1992	YJL175W	0.611537	7.66622	10.6699	0.00108895	0.0535602
2691	TRP3	0.374898	9.51642	10.6687	0.00108966	0.0535602
4271	YKL133C	0.658285	7.90727	10.513	0.00118537	0.0576761
2734	YCR051W	0.667958	7.39543	10.4746	0.00121024	0.0582972
1475	MEF1	0.639996	6.99702	10.4134	0.00125105	0.0596664
1644	ITR1	0.229778	10.5784	10.3902	0.00126685	0.0598275
1134	TRM1	-1.09249	6.26061	10.2986	0.0013313	0.0622609
185	RCE1	-0.576138	9.41584	10.2805	0.00134442	0.0622699
2998	ASC1	0.535199	8.25436	10.2306	0.00138127	0.0633673
4708	ATP15	1.13057	5.47378	10.1774	0.00142175	0.0646093
335	RSF2	0.518881	8.70208	10.106	0.00147786	0.0664889
1614	YDR426C	0.830198	6.37085	10.0634	0.00151244	0.0664889
1219	TMA10	-0.636949	8.03548	10.0554	0.00151899	0.0664889
4596	YGR064W	0.408905	9.72995	10.0376	0.00153379	0.0664889
2940	TDA5	-0.968604	6.58303	10.0177	0.00155046	0.0664889
4152	TED1	0.569184	7.52284	9.99588	0.00156891	0.0664889
2893	UIP4	-0.785666	7.5999	9.97424	0.00158746	0.0664889
4369	MSE1	0.423738	8.96661	9.96334	0.00159688	0.0664889
1703	HOF1	-6.12307	3.38125	9.95699	0.0016024	0.0664889
2027	PTC6	-0.78868	8.06292	9.95535	0.00160383	0.0664889
3201	TOM7	-0.715979	7.89266	9.94263	0.00161495	0.0664889
4585	CCS1	0.672342	7.20534	9.85776	0.00169117	0.069037
2590	LYS1	0.590197	8.35734	9.78625	0.00175821	0.0711708
1762	AGE2	0.534426	7.786	9.71008	0.00183261	0.0735638
1126	CDC50	-0.990075	6.14976	9.56242	0.00198601	0.0789386
4652	AVT1	-0.539977	9.26961	9.5502	0.00199928	0.0789386
1186	YIL067C	-0.670477	8.19403	9.51465	0.00203838	0.0796118
1396	YLR111W	0.930521	6.26329	9.50477	0.00204938	0.0796118
1468	SLM4	0.507853	8.18003	9.479	0.00207837	0.0800922
1854	LCL3	0.666898	8.00362	9.44924	0.00211237	0.0807563
795	YJR096W	-0.40338	9.70722	9.42461	0.00214093	0.0812035
3641	YKR032W	-5.33037	1.73999	9.29174	0.00230189	0.0865406
751	IDH2	0.416474	8.47587	9.27931	0.00231757	0.0865406
1726	SKG1	0.403491	9.33255	9.21162	0.00240484	0.0891085
2685	STB1	0.321866	9.98298	9.11185	0.00253958	0.093383
3776	CYB2	0.333094	10.0327	9.04692	0.00263137	0.0960252
1279	YOR325W	0.264336	10.258	9.03112	0.00265422	0.0961308
3856	GGC1	-3.61528	2.98291	8.91948	0.00282145	0.101425
4037	PBA1	0.916702	6.70958	8.90031	0.00285122	0.101545
1966	VMA5	1.12785	3.78398	8.8853	0.00287476	0.101545
508	MRX5	-0.780722	7.18202	8.87688	0.00288804	0.101545
1017	YPR130C	0.798434	6.93426	8.73676	0.00311858	0.108857
3940	RBS1	-0.197719	10.4632	8.67387	0.00322804	0.111867
3001	YFL063W	0.603274	8.66726	8.62672	0.00331267	0.11398
912	SFL1	0.432748	8.57104	8.60595	0.00335067	0.114469
2407	RPL23B	1.14443	4.27438	8.57657	0.00340515	0.115511
316	YDL071C	0.64599	6.64299	8.54554	0.0034637	0.116233
3999	ATP14	2.04928	2.95461	8.52964	0.00349409	0.116233
954	YLR358C	-6.34905	2.48248	8.52388	0.00350516	0.116233
4781	NEM1	-0.73368	6.9683	8.51467	0.00352295	0.116233
4309	ILV1	0.654785	7.65389	8.49563	0.00356001	0.116657
479	YNL303W	-0.607031	8.17253	8.469	0.00361249	0.117577
1024	PDA1	-6.04514	2.32575	8.45153	0.00364737	0.117915
771	YER068C-A	0.364469	9.78879	8.41709	0.00371709	0.119368
3594	ERP5	-0.657899	7.73998	8.40455	0.00374283	0.119399
4166	HRD3	-0.769961	6.90498	8.32162	0.0039176	0.124152
1503	LDS2	0.566779	7.96875	8.24222	0.00409271	0.12863
2951	ERG3	-6.07144	1.90612	8.23354	0.00411231	0.12863
1446	MAK10	-0.657302	8.66397	8.12902	0.00435623	0.13538
201	BSP1	-0.647906	8.01169	8.0918	0.00444659	0.137303
4050	ECM31	0.571429	7.63807	8.03294	0.00459342	0.14084
1916	RBG1	-0.614673	8.31415	8.02264	0.00461961	0.14084
2138	ELO1	0.48012	8.98128	7.9792	0.00473177	0.143352
4761	YNG1	-0.513076	8.52581	7.961	0.0047796	0.143896
1234	FCY22	-0.587803	8.25363	7.94372	0.00482544	0.144374
2116	NSG1	0.582498	7.34259	7.92173	0.00488446	0.145237
4534	RAD17	-0.631781	8.02143	7.9093	0.00491812	0.145341
1214	MON2	-0.979859	5.74302	7.85238	0.00507538	0.148299
3826	APM4	0.442126	8.07986	7.85081	0.00507979	0.148299
3054	TEX1	-1.21698	3.77581	7.81168	0.00519097	0.150632
3130	DOM34	-0.494151	8.06134	7.72603	0.00544302	0.156685
4429	ELP4	1.89989	3.3024	7.71888	0.00546463	0.156685
2811	TOS2	-0.799342	6.60713	7.69437	0.00553933	0.157807
2939	YTA6	-0.722386	7.49822	7.68464	0.00556929	0.157807
3612	YOR008C-A	-0.53874	8.4336	7.66266	0.00563753	0.158807
2547	GOT1	-0.380746	9.08402	7.64419	0.00569553	0.159433
1758	RSB1	-0.590281	7.84999	7.61849	0.00577727	0.159433
311	SNT2	-0.618077	8.23795	7.61466	0.00578957	0.159433
1962	YER046W-A	-0.66256	7.05245	7.61386	0.00579214	0.159433
3620	MSN5	0.592402	7.66871	7.60102	0.00583354	0.15966
3337	GPA1	0.286337	9.55258	7.57801	0.00590848	0.160797
1687	YLR152C	-0.653594	8.12011	7.53874	0.00603862	0.16294
1142	YDR445C	-0.41338	9.32478	7.52886	0.00607182	0.16294
3954	RSC1	-0.954768	6.38104	7.52387	0.00608867	0.16294
3701	MCK1	-0.870052	7.43983	7.48623	0.00621726	0.165462
288	YGR164W	-1.2977	5.37137	7.46192	0.00630177	0.166789
4776	SWF1	-2.88627	2.69881	7.44989	0.00634402	0.16699
4060	RGD2	0.598087	8.39472	7.43529	0.00639571	0.167436
4118	SMA1	0.519324	7.14564	7.34748	0.0067157	0.174583
3665	YRR1	-1.00523	6.39933	7.33156	0.00677541	0.174583
4281	FKS1	0.598717	6.69214	7.32036	0.00681778	0.174583
3354	KAR4	-1.05038	6.1148	7.31522	0.00683729	0.174583
1594	YEH2	-0.593642	8.11069	7.29205	0.00692602	0.174583
4664	IMG1	0.548848	7.21422	7.28668	0.00694677	0.174583
1782	YKR070W	0.411895	8.88817	7.2803	0.00697151	0.174583
1625	MDM32	0.559422	7.569	7.26085	0.0070474	0.174583
4741	SCT1	0.68051	7.1152	7.25931	0.00705345	0.174583
3440	APS3	-0.844173	6.65847	7.25876	0.00705561	0.174583
989	PMT6	-0.673621	8.45768	7.25575	0.00706742	0.174583
2218	AIM24	0.468129	7.59771	7.21624	0.00722469	0.177558
953	RTG3	0.615321	8.17402	7.16053	0.0074525	0.182227
4814	SDS24	-0.649278	7.85731	7.0952	0.00772909	0.188035
2532	DFG5	-0.595531	8.30306	7.0788	0.00780012	0.18881
256	RAD52	-5.75652	2.14689	7.05408	0.0079085	0.190281
2555	YKL033W-A	-0.559869	7.85925	7.04698	0.0079399	0.190281
3772	GLT1	0.217223	10.5841	7.03064	0.00801267	0.191074
877	VPS52	-6.44845	2.42236	7.01949	0.00806271	0.191321
1372	MRP1	1.27284	4.01835	7.00666	0.00812069	0.191752
2498	YSP1	-0.794218	6.42577	6.97621	0.00826004	0.193894
2592	TDA1	0.55356	8.26204	6.96681	0.00830352	0.193894
2738	YBL012C	0.79097	6.57725	6.96065	0.00833215	0.193894
4574	AIM41	-0.773911	7.38846	6.94537	0.00840364	0.194617
3202	HOM6	0.510561	7.58937	6.86322	0.00879881	0.202175
4505	DBP7	0.533444	7.34255	6.85837	0.00882269	0.202175
4120	NCA2	-0.676434	7.97436	6.85165	0.00885593	0.202175
781	SPO14	-0.582397	6.8189	6.84061	0.00891086	0.20247
2009	MDM20	0.878505	5.84602	6.80267	0.00910217	0.204241
1606	TAD1	-0.435912	8.61438	6.80223	0.0091044	0.204241
207	FLR1	-0.493343	8.54957	6.79996	0.00911601	0.204241
2788	HFI1	1.06783	5.09601	6.77609	0.00923872	0.205341
3565	DNF2	-0.453447	8.27369	6.76958	0.00927245	0.205341
246	ATS1	0.795948	6.39939	6.75364	0.00935568	0.205341
2578	YFR024C	-0.554143	7.93467	6.75109	0.00936903	0.205341
2347	TES1	0.413683	8.88935	6.74934	0.00937823	0.205341
2659	MRPL35	1.1172	4.45814	6.70188	0.00963113	0.209321
315	SOL1	-0.583034	7.70346	6.69895	0.00964695	0.209321
791	FIT2	0.301997	9.63209	6.68102	0.0097445	0.209602
2733	THO2	-5.62649	2.10945	6.68057	0.00974692	0.209602
887	ADE4	0.488702	8.48564	6.6636	0.00984019	0.210667
4492	SLF1	-0.46387	8.05982	6.64064	0.00996779	0.212455
3300	DPH5	-0.984767	5.87353	6.61763	0.0100974	0.212902
2943	APL6	-0.85769	5.85266	6.61343	0.0101213	0.212902
3012	SMY2	0.385027	9.33786	6.61276	0.0101251	0.212902
3424	HUB1	0.33964	9.25113	6.60525	0.0101679	0.212902
2872	SNZ2	0.505757	8.25751	6.59793	0.0102098	0.212902
1654	COG6	-1.53335	3.47278	6.57313	0.010353	0.213683
972	MTQ1	-0.394434	9.59507	6.57291	0.0103543	0.213683
2275	YPL077C	0.490909	8.09946	6.56844	0.0103803	0.213683
1293	SLX5	-0.990219	5.75805	6.55183	0.0104776	0.214656
1137	FAA4	0.418939	8.60127	6.54521	0.0105167	0.214656
2856	YOR050C	0.471925	8.81375	6.49594	0.0108121	0.219755
815	CCH1	0.371979	9.36477	6.47675	0.0109295	0.221207
3435	RAV2	-0.665437	6.91623	6.46879	0.0109785	0.22127
1694	SPF1	-1.32689	5.24969	6.44552	0.0111232	0.222852
148	SIP3	-0.552031	8.22082	6.43463	0.0111916	0.222852
2900	RRT2	-0.613033	7.30434	6.41921	0.0112892	0.222852
1546	ARO9	0.457778	7.90813	6.41845	0.011294	0.222852
4507	RIP1	0.891491	5.50489	6.41587	0.0113105	0.222852
2063	YJL016W	0.27136	9.85229	6.41209	0.0113346	0.222852
1375	AAT2	1.09118	5.37749	6.37862	0.0115503	0.225384
442	ODC1	-0.482366	7.70215	6.3776	0.0115569	0.225384
958	NAM2	1.72117	3.43271	6.32312	0.0119174	0.231476
1453	NMD4	-0.53161	7.63534	6.30114	0.012066	0.233421
951	SUC2	0.28725	9.8515	6.21622	0.0126585	0.242661
220	COQ10	0.749036	6.54268	6.21579	0.0126616	0.242661
305	YMR244W	0.520207	7.62408	6.21116	0.0126947	0.242661
2072	CPT1	-0.403617	8.82188	6.19664	0.0127993	0.243693
1548	PEF1	-0.287698	10.3257	6.18773	0.0128639	0.243959
1196	MBP1	1.33517	3.97522	6.17612	0.0129486	0.244601
2287	LYS9	0.409616	8.52541	6.15273	0.013121	0.246889
2824	EFM3	0.401468	8.55719	6.14103	0.013208	0.246937
746	YFL019C	0.542933	8.01536	6.13676	0.01324	0.246937
3651	PHO4	-1.14254	5.33583	6.12702	0.0133131	0.246937
4279	YOP1	-0.522575	8.36952	6.12497	0.0133285	0.246937
3747	RTT101	-0.93077	6.23576	6.10059	0.0135137	0.247625
2782	RIB1	1.30538	3.71149	6.09761	0.0135365	0.247625
3322	UIP3	0.647846	7.43362	6.08821	0.0136087	0.247625
3792	YPR090W	-0.51145	7.32845	6.08331	0.0136465	0.247625
3737	IMA5	0.425387	8.54836	6.08135	0.0136617	0.247625
2450	AIP1	0.502674	7.78841	6.07973	0.0136741	0.247625
1541	HGH1	-0.940251	6.53083	6.06654	0.0137767	0.248548
2355	ALD2	-0.486126	9.04748	6.03835	0.0139984	0.251606
2477	GLG2	0.395594	8.70533	6.02633	0.014094	0.252314
170	UTP30	-0.569647	6.66076	6.00539	0.0142623	0.252314
4286	SKO1	0.366149	9.05521	6.00334	0.0142788	0.252314
2675	YGL217C	0.306648	9.42084	5.99705	0.0143298	0.252314
559	HST4	-0.476412	7.99166	5.99071	0.0143814	0.252314
2678	DSS4	-0.452089	8.27367	5.98309	0.0144437	0.252314
1156	ATG18	0.588532	7.162	5.97683	0.014495	0.252314
680	SAS3	-0.703967	6.57371	5.9767	0.0144961	0.252314
1715	NOT3	0.471218	7.90463	5.97212	0.0145338	0.252314
2271	EST1	0.403774	8.40872	5.96626	0.0145822	0.252314
3566	YNL285W	0.56797	7.03983	5.95699	0.0146591	0.252314
3052	RRG8	-4.80637	1.94745	5.95611	0.0146664	0.252314
279	PYC1	-0.610607	7.71883	5.94317	0.0147744	0.253268
4062	YNK1	-0.522401	8.71961	5.92216	0.0149516	0.25337
1842	AIM32	-0.458804	9.26133	5.91927	0.0149762	0.25337
4033	TIM21	-0.248695	10.0241	5.91842	0.0149834	0.25337
2199	RIC1	-0.569011	7.56243	5.90942	0.0150601	0.25337
229	CAP2	-5.51124	1.93744	5.89552	0.0151795	0.25337
1691	RPS25A	-0.521797	7.04924	5.88733	0.0152502	0.25337
4379	LYS4	0.605346	8.04729	5.88679	0.0152549	0.25337
577	YNL043C	-0.541262	7.39263	5.88519	0.0152687	0.25337
3049	YDL119C	0.502463	6.79511	5.88372	0.0152815	0.25337
1267	YOL019W	0.569925	8.04992	5.88069	0.0153079	0.25337
4393	YAL037W	0.627366	7.5353	5.87385	0.0153674	0.25337
6	APA1	-0.577342	8.7111	5.8688	0.0154115	0.25337
2323	ATG22	-0.426497	8.87006	5.84618	0.0156109	0.25552
1878	UBP13	-0.484025	7.73149	5.83833	0.0156807	0.25552
2126	ARP5	0.575257	6.25886	5.836	0.0157014	0.25552
346	GUP2	-0.845728	7.64946	5.81052	0.0159306	0.257117
4815	PLC1	0.60342	6.44098	5.80896	0.0159447	0.257117
3208	MFT1	-0.44372	8.71021	5.80731	0.0159597	0.257117
3072	FPR1	-0.606744	6.96975	5.77845	0.0162238	0.2605
2069	MSB1	-0.233981	9.86065	5.77227	0.016281	0.260549
1144	MSR1	1.18822	4.08083	5.76007	0.0163944	0.261496
4624	DET1	0.201688	10.1312	5.73993	0.0165835	0.262987
1478	LEA1	-2.77693	3.06843	5.73788	0.0166028	0.262987
1470	ARO10	-0.591716	6.8199	5.73272	0.0166517	0.262987
1189	SIP2	0.517109	8.09867	5.69186	0.0170438	0.268266
1705	PEX25	-0.541041	8.1802	5.68373	0.0171229	0.268266
4003	PMT2	-1.05715	6.13652	5.68065	0.017153	0.268266
4256	GEP4	-1.78545	2.79292	5.67106	0.017247	0.268864
2224	RAD27	0.474654	7.66715	5.66275	0.0173289	0.268937
3608	INP2	-0.429196	8.37199	5.65927	0.0173634	0.268937
376	FAR8	0.581641	7.18632	5.63596	0.0175957	0.27083
2443	TPO3	0.950637	4.47379	5.63573	0.0175981	0.27083
716	FYV10	0.570759	7.32467	5.62771	0.0176787	0.271204
1439	YMR074C	0.510654	7.85196	5.61837	0.0177732	0.271789
1139	PHO85	0.789707	4.95091	5.5883	0.0180808	0.275618
3803	EEB1	-0.481308	8.14855	5.57896	0.0181775	0.276218
4587	ERG4	-1.45632	3.94961	5.55546	0.0184231	0.27907
42	OYE3	-0.539169	8.24606	5.54633	0.0185195	0.279172
4775	GPA2	0.332145	9.09137	5.5395	0.0185919	0.279172
4656	LOC1	0.446676	7.54707	5.53839	0.0186037	0.279172
2977	YBR284W	-0.459126	8.51717	5.53225	0.018669	0.279221
907	GTR2	0.82543	5.95504	5.52721	0.0187229	0.279221
3647	YHR130C	-0.60667	8.20573	5.46755	0.0193728	0.28802
1012	HOS2	0.528576	7.09909	5.45974	0.0194596	0.288421
3478	CMR1	-0.186685	10.3426	5.44986	0.0195699	0.289166
4720	POR1	1.3539	4.90993	5.44159	0.0196627	0.289649
296	SLS1	2.22973	2.27254	5.42036	0.0199032	0.291511
3080	YJL150W	-0.496765	8.24545	5.41975	0.0199102	0.291511
44	NUP84	3.84661	0.939386	5.41047	0.0200163	0.292178
1864	DCI1	-0.448475	7.50672	5.38956	0.0202575	0.294668
2727	MHT1	-0.435325	8.6565	5.38511	0.0203093	0.294668
2779	OCA1	0.367496	8.14382	5.36796	0.02051	0.296405
4519	NGR1	-0.574163	7.01532	5.36438	0.0205521	0.296405
3825	PHM6	0.396399	8.45697	5.32418	0.0210316	0.302415
4370	NAT4	-0.48188	8.23128	5.30489	0.0212657	0.304808
286	YMR155W	0.409495	9.19212	5.30007	0.0213246	0.304808
4125	PET122	-1.66864	4.89565	5.28901	0.0214604	0.305842
4422	BST1	-1.99759	3.36327	5.27576	0.0216244	0.307018
3512	NPL3	1.58475	3.08455	5.27206	0.0216704	0.307018
3726	MDM10	0.962734	4.63338	5.26565	0.0217502	0.307246
3382	BUD21	-2.00237	2.60278	5.25008	0.0219458	0.308068
1818	VPS16	-1.13051	4.17825	5.24866	0.0219637	0.308068
1265	JJJ2	-0.552796	6.74891	5.24518	0.0220076	0.308068
130	VBA4	-0.396268	8.54208	5.23847	0.0220927	0.308068
342	MRX12	-0.412546	8.51688	5.23568	0.0221282	0.308068
4709	DXO1	0.526372	7.79995	5.22769	0.02223	0.308594
2648	ARV1	0.803374	5.79903	5.20442	0.0225296	0.311853
3545	INP54	0.514763	7.32841	5.19857	0.0226055	0.312007
2552	TRS33	-0.51638	6.76314	5.17677	0.0228909	0.314306
1702	LYS12	0.568903	7.24743	5.17588	0.0229025	0.314306
808	SHG1	0.368567	8.54413	5.16903	0.0229931	0.314653
3079	DPB3	0.75731	5.66157	5.14989	0.0232478	0.317237
3788	BOR1	-0.541596	7.59312	5.13756	0.0234135	0.318596
2535	PUN1	-0.245792	10.1605	5.13142	0.0234966	0.318825
269	BNA3	-0.328321	9.47899	5.11194	0.0237617	0.320424
4115	GTF1	1.0014	5.41782	5.11186	0.0237628	0.320424
4777	PEP12	-3.45034	1.94949	5.10813	0.0238139	0.320424
3774	YPR059C	-0.831167	5.21042	5.10114	0.0239101	0.320821
1660	YEA6	-0.57484	7.98313	5.08882	0.0240806	0.320855
3958	GET1	-0.782454	6.43245	5.0881	0.0240906	0.320855
388	YDR286C	0.609119	6.87729	5.08427	0.0241439	0.320855
2867	MUS81	-0.843686	6.59439	5.08175	0.024179	0.320855
804	RFU1	0.329938	9.0078	5.06643	0.0243936	0.322813
4639	ASP1	0.548663	7.3996	5.058	0.0245125	0.323294
2446	GPB2	0.417202	7.96261	5.05145	0.0246053	0.323294
161	TIR1	-0.500543	7.65577	5.0465	0.0246758	0.323294
2790	MRN1	-0.51695	8.3018	5.04491	0.0246984	0.323294
1711	YAP3	-0.870208	6.27168	5.01692	0.0251008	0.32688
4521	YKL131W	0.266272	9.51981	5.01642	0.025108	0.32688
1371	SER2	0.37114	9.12863	5.0005	0.02534	0.328176
445	SQS1	-0.702581	6.11273	5.00023	0.0253439	0.328176
4798	YDL199C	-0.434148	8.34163	4.97333	0.025741	0.332425
1806	UBX4	0.533616	6.7368	4.96205	0.0259095	0.333706
4523	SPO19	-0.493338	8.47885	4.94273	0.0262006	0.336556
803	EAF1	0.692469	5.88156	4.93468	0.026323	0.337228
173	PEX28	-0.571585	7.91988	4.92066	0.0265374	0.339074
4282	NDL1	-0.532934	7.06391	4.90875	0.0267209	0.340515
3653	YDL172C	0.30547	9.24762	4.90287	0.0268121	0.340775
4510	ICS3	-0.328256	9.66928	4.88326	0.0271183	0.341305
2921	AST1	-0.424053	8.8997	4.87177	0.0272994	0.341305
1157	GTR1	-0.626114	6.62879	4.8681	0.0273575	0.341305
3448	HMX1	0.561389	7.36831	4.86399	0.0274229	0.341305
419	SNX41	0.515528	7.55132	4.86321	0.0274352	0.341305
4045	YIR007W	-2.60637	1.77118	4.86229	0.0274499	0.341305
4230	GUT2	0.415513	8.74895	4.85609	0.0275488	0.341305
3618	GSC2	-0.302214	9.60295	4.85594	0.0275511	0.341305
3451	PUS7	0.586576	6.79364	4.8531	0.0275965	0.341305
1297	SWM1	0.557614	6.6836	4.85025	0.0276421	0.341305
1058	YCR049C	0.374148	8.55215	4.84756	0.0276853	0.341305
4366	MNN11	-1.78006	4.74005	4.83807	0.027838	0.341305
4799	DGR2	-0.784097	6.08069	4.83144	0.0279453	0.341305
2525	PML1	0.337971	9.17959	4.82797	0.0280016	0.341305
2250	TDP1	-0.412532	7.69402	4.82739	0.028011	0.341305
4485	GEP5	-2.35129	3.26523	4.82259	0.028089	0.341305
2579	MSA2	0.439319	7.46179	4.81808	0.0281627	0.341305
3262	YPQ1	0.370788	8.68174	4.8178	0.0281672	0.341305
266	YLR374C	0.608812	6.95381	4.8158	0.0282	0.341305
1319	PRC1	0.255378	9.41308	4.80617	0.0283579	0.342356
3893	URE2	-1.54828	4.22051	4.79996	0.0284604	0.342559
3519	FUB1	-0.426541	9.26068	4.79294	0.0285766	0.342559
3579	BUD7	0.246922	9.62236	4.79225	0.0285881	0.342559
547	IOC3	0.292749	9.23613	4.77028	0.0289551	0.345383
186	PLB1	-0.526862	8.59145	4.76957	0.0289671	0.345383
3587	YOR300W	-0.218699	10.2381	4.76123	0.0291077	0.346202
4572	SSM4	0.554682	7.46128	4.73405	0.0295712	0.350654
1149	SHB17	-0.481323	7.74715	4.73077	0.0296276	0.350654
2404	BUL1	-0.464132	8.49304	4.72261	0.0297685	0.351457
1683	TUB3	0.758369	6.13368	4.71207	0.0299516	0.352121
3951	PNS1	-1.30205	3.14779	4.70874	0.0300096	0.352121
4344	APL5	-0.636795	6.40676	4.7	0.0301627	0.352121
205	SER1	0.422649	7.79973	4.69239	0.0302965	0.352121
842	SPT10	0.41292	7.49788	4.6901	0.0303369	0.352121
2415	YNL190W	-0.461561	8.68418	4.68921	0.0303526	0.352121
4451	ISF1	0.340864	8.54152	4.68829	0.0303688	0.352121
4392	YPR170C	-0.673268	6.48193	4.686	0.0304094	0.352121
1497	YKL162C	0.477555	6.47665	4.67468	0.0306104	0.353446
2710	RPN14	-0.331298	8.8402	4.6713	0.0306707	0.353446
628	LAS21	-1.12944	4.29819	4.66675	0.0307521	0.353539
4450	YGL046W	-0.605051	6.9426	4.65744	0.0309193	0.354262
1025	YBL094C	-0.508381	7.95056	4.65506	0.0309621	0.354262
693	SWA2	-0.601947	6.58142	4.64604	0.0311252	0.354986
4522	YJL218W	0.470684	7.79504	4.63032	0.0314117	0.354986
4546	ARC18	-1.70165	4.04444	4.62423	0.0315233	0.354986
3339	ADH2	-0.463917	7.72769	4.62176	0.0315688	0.354986
3576	COA6	0.509537	7.00354	4.61986	0.0316038	0.354986
4527	FLC2	-0.506509	7.76821	4.61853	0.0316284	0.354986
120	DYN1	-0.549252	7.12219	4.61792	0.0316397	0.354986
4498	YJR011C	-0.581043	7.68985	4.61414	0.0317095	0.354986
1313	MRX7	-0.547473	6.42389	4.61255	0.0317388	0.354986
1802	YJR039W	-0.475707	8.45262	4.61128	0.0317623	0.354986
2649	HMF1	-0.40963	9.14141	4.60205	0.0319337	0.355441
2499	EMP70	0.431189	7.98646	4.60114	0.0319506	0.355441
3827	GPB1	-0.625434	7.19659	4.59279	0.0321067	0.356355
4426	OPI3	0.365573	8.03108	4.58291	0.0322923	0.357591
4742	MRI1	-0.516608	8.20765	4.5739	0.0324625	0.358651
2906	RPL21A	-1.36537	4.53392	4.54912	0.0329357	0.363046
4418	ZUO1	0.50855	6.80371	4.53755	0.033159	0.364158
753	GRX8	-4.29215	1.17265	4.53607	0.0331877	0.364158
4066	YLR050C	-0.352659	9.0357	4.53002	0.0333052	0.364409
2073	HFD1	-0.406695	8.46415	4.52623	0.0333791	0.364409
898	YCL076W	0.313788	9.49126	4.52214	0.0334589	0.364409
3581	SPP1	-0.531248	7.14064	4.51937	0.0335132	0.364409
4179	CRP1	0.419698	7.38522	4.51065	0.0336844	0.365445
4157	CUE2	0.484863	6.57356	4.49843	0.033926	0.36724
3008	MRPL23	-0.939991	3.65973	4.47613	0.0343715	0.37063
731	FIG4	-0.65849	7.87131	4.47505	0.0343931	0.37063
4560	MKS1	0.260309	9.44666	4.46491	0.034598	0.372006
1456	MRPL31	1.37636	2.98725	4.46014	0.0346946	0.372214
45	CTR1	-5.04971	1.80468	4.43381	0.0352337	0.377157
4807	YIL025C	-1.55015	2.6266	4.41266	0.0356732	0.379518
2871	DCK1	0.306654	8.90285	4.41219	0.035683	0.379518
2430	COS111	-0.496543	6.71021	4.41183	0.0356906	0.379518
3085	CIN1	0.484912	7.67402	4.40381	0.0358586	0.379522
1717	GIP3	0.317145	8.44369	4.40183	0.0359003	0.379522
2651	USA1	0.486884	8.39277	4.40055	0.0359273	0.379522
3210	BCS1	-1.28626	4.47361	4.38939	0.0361632	0.381177
4010	SNO4	0.429886	8.13876	4.38099	0.0363419	0.382225
4160	YGL081W	-0.64434	7.71695	4.36137	0.0367628	0.384176
2874	FMP33	0.420865	7.93051	4.35842	0.0368265	0.384176
3800	MSK1	0.471467	7.22494	4.35819	0.0368313	0.384176
3429	LSM1	-0.42365	7.60479	4.3575	0.0368464	0.384176
2672	YKL030W	-0.296326	8.5947	4.34629	0.0370896	0.385876
118	YCK3	-0.814083	5.96114	4.319	0.037689	0.391267
2544	YGR219W	-4.01916	1.55205	4.31085	0.0378701	0.392302
1870	RNR4	1.13848	3.51164	4.30672	0.037962	0.39241
58	EFM2	0.191366	10.0575	4.30292	0.038047	0.392446
1618	FAR1	-0.541526	7.70963	4.29558	0.0382115	0.392705
4570	NOP13	-0.622251	7.05749	4.29453	0.0382351	0.392705
2708	PEX12	-0.769023	5.40146	4.28884	0.0383633	0.393183
3911	YPR099C	0.367241	7.72539	4.27798	0.0386092	0.394863
4764	PPH22	-0.282363	8.98109	4.27298	0.0387229	0.395187
2593	RAD33	0.19139	10.3769	4.26913	0.0388108	0.395246
4719	RPS11A	-1.03155	4.27017	4.25675	0.0390947	0.396754
132	UBP3	-1.29468	4.84397	4.24979	0.0392551	0.396754
469	YBL036C	-0.475344	8.40239	4.24759	0.039306	0.396754
461	PHO2	0.679754	5.81703	4.24689	0.0393224	0.396754
2922	YGR050C	0.343412	8.30215	4.2448	0.0393707	0.396754
3436	DAN1	-0.283803	9.66221	4.2333	0.0396382	0.397788
289	YOL106W	-0.363708	8.61579	4.2333	0.0396384	0.397788
502	SPO13	-0.805261	4.9803	4.22484	0.0398363	0.398943
74	YGR035C	-0.330833	9.13277	4.2044	0.0403192	0.402941
2416	RTN2	0.247683	9.22337	4.1944	0.0405577	0.403974
466	MSH5	-0.173515	10.7542	4.19304	0.0405903	0.403974
3216	YER010C	0.330745	8.64461	4.18343	0.0408211	0.405433
3644	YLR217W	-0.466033	7.47187	4.17006	0.0411444	0.407286
4790	NRG2	0.420978	7.99798	4.16873	0.0411767	0.407286
2044	ARF1	-1.57267	4.09083	4.16088	0.0413679	0.408338
1489	PRM2	-1.17372	3.98607	4.15732	0.0414549	0.40836
3213	RTC6	0.453144	6.91387	4.14767	0.0416918	0.409823
2883	MGA1	-0.594746	5.87609	4.14436	0.0417736	0.409823
3160	TRM44	-0.512754	6.50404	4.1283	0.0421716	0.412503
2043	WSC3	-0.461844	8.64056	4.12428	0.042272	0.412503
481	MDE1	0.31037	9.25786	4.12104	0.0423529	0.412503
1836	YNL013C	-0.384037	8.43769	4.11925	0.0423979	0.412503
4457	HPA3	-0.511829	8.36938	4.11083	0.0426096	0.412503
152	YBL059W	-0.429153	7.25029	4.10697	0.0427069	0.412503
2422	MPC54	-0.526069	7.1275	4.10178	0.0428382	0.412503
2829	WTM2	-0.568358	7.37895	4.10098	0.0428584	0.412503
4683	HTB2	-0.56801	7.73025	4.0995	0.042896	0.412503
2206	RPL33B	-0.850361	5.67093	4.09465	0.043019	0.412503
959	HAP3	0.392132	7.97562	4.09271	0.0430685	0.412503
3373	SPT23	-0.648302	4.96545	4.09248	0.0430744	0.412503
4314	HSP26	0.302858	8.83789	4.08252	0.0433291	0.413402
1869	YGL140C	0.555636	6.41959	4.0821	0.0433399	0.413402
2173	PET494	-0.587879	6.80155	4.0684	0.0436927	0.415944
3552	TOM5	0.379837	8.64184	4.06477	0.0437867	0.416017
1032	YDR124W	-0.328241	8.73553	4.05786	0.0439663	0.416367
1611	MRP20	1.08956	3.53101	4.05387	0.0440703	0.416367
904	PAU24	0.427085	8.07845	4.04754	0.0442356	0.416367
1484	MSI1	0.730502	5.74627	4.04299	0.0443552	0.416367
3362	YOS9	-0.487469	7.66829	4.03638	0.0445293	0.416367
3361	RPS21B	-3.11933	2.36643	4.03562	0.0445492	0.416367
2409	ATG5	0.408415	8.54851	4.03479	0.0445712	0.416367
1849	VTC2	0.264201	9.4336	4.03146	0.0446593	0.416367
3710	YMR034C	-0.336714	8.98227	4.03142	0.0446603	0.416367
2160	YGR273C	0.391617	8.50581	4.03038	0.0446879	0.416367
3537	SHE9	0.963418	5.26229	4.02469	0.0448389	0.416967
3511	EXO5	-1.75773	2.93817	4.00755	0.0452971	0.420416
3015	YML003W	-0.421361	8.46806	3.99789	0.0455572	0.420546
2264	BUD14	-0.875578	6.32081	3.99753	0.0455669	0.420546
4351	YER087C-A	0.391423	8.12626	3.99731	0.045573	0.420546
2169	PUS9	-0.529539	6.74283	3.9867	0.0458608	0.422392
196	YBR113W	-0.556262	6.05895	3.97707	0.0461237	0.424003
1600	YPT11	0.358776	8.77062	3.96749	0.0463867	0.42554
2835	MRS3	-0.427336	8.09351	3.96356	0.0464953	0.42554
3343	MRPL1	-0.599807	5.96411	3.96137	0.0465559	0.42554
3996	APA2	-0.423405	7.68176	3.95161	0.0468265	0.426415
1066	YNL338W	0.438292	7.42753	3.94427	0.0470313	0.426415
2097	OPI8	-1.02713	4.17928	3.94404	0.0470378	0.426415
2048	MNT2	-0.441511	8.32773	3.94349	0.047053	0.426415
3624	CIR1	-0.388016	8.64264	3.94202	0.0470942	0.426415
2435	COQ6	-0.81392	5.37034	3.93485	0.0472952	0.427432
2650	YCR087C-A	0.671429	7.04089	3.92821	0.0474824	0.428319
1115	PPM1	-0.54436	6.39127	3.92496	0.0475742	0.428346
4128	CLB3	-0.222473	9.71425	3.90812	0.0480535	0.431854
2338	TUF1	0.412289	7.38741	3.89631	0.0483923	0.43389
2295	MAM33	0.27128	9.37206	3.89356	0.0484715	0.43389
2449	NCS2	-0.854294	5.70058	3.88924	0.0485963	0.43389
197	MRPL38	-4.06737	1.98635	3.88759	0.0486441	0.43389
503	FEN2	0.737506	5.41519	3.88461	0.0487305	0.43389
3824	YLR257W	-4.04066	1.12291	3.87987	0.0488685	0.434316
2852	MKT1	-0.211052	9.47348	3.86636	0.0492632	0.436108
249	MDS3	0.420788	7.48754	3.86531	0.049294	0.436108
1428	NPR2	-0.476394	8.10524	3.86369	0.0493417	0.436108
1100	YJL213W	0.457085	8.14915	3.85489	0.0496013	0.437385
1596	YEL020C	-0.56937	6.877	3.85166	0.0496968	0.437385
750	SLX8	-1.77308	2.89811	3.84958	0.0497585	0.437385
3650	MNL2	-0.539809	6.71071	3.83499	0.0501932	0.439505
4228	TVP18	0.414496	8.31474	3.83125	0.0503056	0.439505
1746	ABZ1	-0.390887	7.78067	3.82662	0.0504447	0.439505
4508	YGR259C	0.418579	8.20038	3.82549	0.0504786	0.439505
543	YKL222C	0.456561	7.93389	3.82536	0.0504825	0.439505
4541	MRP17	0.421935	6.60192	3.82213	0.0505799	0.439505
1255	ATO2	0.330286	8.66059	3.82019	0.0506385	0.439505
4338	VPS45	-4.72453	1.25059	3.81102	0.0509164	0.441123
2127	RAV1	-0.57133	6.84323	3.80385	0.0511348	0.442219
30	CRG1	-0.41809	8.30108	3.7997	0.0512619	0.442524
2299	RSC2	-4.23836	2.15222	3.79219	0.0514923	0.443462
114	PEX34	-0.68983	6.22398	3.79016	0.0515546	0.443462
3628	YGR022C	0.152993	10.2163	3.78142	0.0518245	0.444989
53	MRP51	1.23357	3.50304	3.77773	0.0519391	0.445179
3547	ZDS2	3.13455	0.687834	3.76757	0.0522554	0.446456
956	RPL34B	-0.494711	7.11831	3.76422	0.0523602	0.446456
3134	SIW14	-0.716332	6.39581	3.76403	0.0523661	0.446456
3763	SLP1	0.598085	6.0734	3.75926	0.0525157	0.446941
1340	EMP65	-0.516911	7.48546	3.75039	0.0527952	0.448237
3749	UPS1	0.618994	6.32775	3.7438	0.0530038	0.448237
1931	SHE4	-2.80115	2.28928	3.74282	0.053035	0.448237
2190	YDL073W	0.650439	5.49313	3.74265	0.0530403	0.448237
3727	SHU2	0.385222	7.51807	3.73211	0.0533758	0.450283
1284	EGD1	0.520955	6.189	3.72522	0.0535964	0.451353
96	THI6	-0.571691	7.01234	3.71644	0.0538792	0.452103
940	DLT1	0.420626	8.23087	3.71431	0.0539479	0.452103
1435	MAM1	0.530001	7.7953	3.71188	0.0540264	0.452103
1800	EMC2	-1.24757	2.67583	3.71019	0.0540812	0.452103
2037	ASN2	-0.417379	7.46283	3.70792	0.0541547	0.452103
4382	RRT5	0.453463	7.35355	3.6995	0.0544289	0.453012
4402	GBP2	-0.525081	7.12207	3.69352	0.0546241	0.453012
2432	CLB6	-0.3761	7.909	3.69302	0.0546406	0.453012
1979	BCK1	-0.439792	8.07813	3.69276	0.0546491	0.453012
4272	SNF3	-0.732313	5.82024	3.69017	0.0547339	0.453012
4716	YJL163C	-0.506282	6.94724	3.66175	0.0556752	0.459256
1451	SST2	0.382939	8.10514	3.66164	0.0556789	0.459256
436	MSH4	0.470497	7.24905	3.65597	0.0558687	0.460034
2281	RIF1	-0.418284	7.55685	3.64595	0.0562057	0.462018
1626	RPL39	0.56733	5.10502	3.64233	0.056328	0.462235
2563	AIM21	0.368532	8.003	3.63087	0.0567172	0.464637
1327	PXA2	-0.415242	7.50986	3.62537	0.0569049	0.464682
1330	ATP11	0.544542	6.52128	3.62506	0.0569155	0.464682
155	YFL012W	0.534248	6.3252	3.60435	0.0576287	0.469708
2343	SCJ1	-0.485162	7.13128	3.59545	0.0579379	0.47079
3919	VPS61	-2.52076	2.30694	3.59188	0.0580624	0.47079
866	YGL108C	-0.524207	7.55848	3.5914	0.0580792	0.47079
2294	PSK2	-0.434441	7.74883	3.588	0.0581981	0.47079
1933	PRS4	-0.33979	8.533	3.58484	0.058309	0.47079
3156	TPS3	0.376293	8.25936	3.58279	0.0583811	0.47079
3910	YOR385W	-0.406697	8.9267	3.58079	0.0584513	0.47079
3172	KSP1	0.373384	8.11014	3.57818	0.0585433	0.47079
4176	ATG19	0.366147	8.21598	3.57446	0.0586747	0.47106
3043	RKM3	0.465442	6.96116	3.55307	0.0594356	0.476211
108	HMG1	0.39703	7.80328	3.55088	0.059514	0.476211
3297	YFL015C	0.468127	7.72134	3.5444	0.0597469	0.477282
3433	YIL060W	0.83405	5.90916	3.53276	0.0601674	0.479845
2204	CSH1	-0.510725	6.96166	3.52529	0.0604391	0.481215
4414	CTK3	0.423817	8.1192	3.51531	0.0608042	0.482694
2510	YPL067C	-0.377229	8.09463	3.51474	0.0608253	0.482694
1270	HUA1	-0.514173	7.44923	3.50872	0.0610464	0.483652
4196	AMS1	0.354968	8.06505	3.5005	0.0613502	0.485165
3129	VBA5	0.303011	9.04534	3.49778	0.0614511	0.485165
223	SNO1	-4.20926	0.908192	3.4954	0.0615395	0.485165
2353	LYS20	-0.169265	10.2428	3.48894	0.06178	0.486243
3261	SUN4	0.31646	8.60659	3.48349	0.0619838	0.486243
1239	SHE3	0.459169	7.44869	3.48117	0.0620709	0.486243
810	MPC2	-0.409203	8.15619	3.48044	0.0620981	0.486243
516	YOR376W	0.467795	6.99672	3.47709	0.0622241	0.486243
3020	DDC1	-0.39885	7.46221	3.47555	0.0622818	0.486243
1650	LTV1	-4.37586	1.29023	3.46474	0.0626905	0.488641
1174	ZRT3	-0.640169	6.64688	3.45362	0.0631132	0.491049
2012	RAD50	2.21165	2.62073	3.45127	0.0632034	0.491049
4479	RVS161	-5.90504	2.04778	3.43713	0.0637464	0.494048
2515	ALG3	-0.403474	7.78992	3.43389	0.0638714	0.494048
986	YLR283W	-0.40874	7.26041	3.43128	0.0639725	0.494048
4334	YVH1	1.52588	2.74895	3.43058	0.0639996	0.494048
4631	BLM10	0.436565	7.73874	3.42493	0.0642189	0.494948
1238	GSF2	0.354703	8.18709	3.41563	0.0645818	0.496117
1858	TGL4	-0.281403	8.75402	3.41183	0.0647305	0.496117
2897	YLR294C	-0.461146	7.41411	3.40713	0.0649154	0.496117
2148	MTM1	1.07564	2.33749	3.40687	0.0649257	0.496117
1988	YHR078W	-0.460731	8.1077	3.39996	0.0651978	0.496117
2679	ZRG17	-0.586784	6.19375	3.3987	0.0652479	0.496117
1413	ART10	-0.5941	6.9345	3.39765	0.0652892	0.496117
1983	GPM3	-0.453495	7.26323	3.39693	0.065318	0.496117
1579	YGR160W	0.390623	6.86946	3.3951	0.0653904	0.496117
4300	PEX27	0.470584	6.80073	3.39485	0.0654005	0.496117
4054	MRX8	-0.78129	5.02786	3.38198	0.0659128	0.498547
467	PSP1	-0.546484	7.18624	3.3816	0.0659279	0.498547
832	SOD2	0.460035	6.29952	3.37715	0.0661062	0.498843
3891	YAL004W	0.311137	8.14343	3.37187	0.0663186	0.498843
1852	JLP2	-0.491519	7.45814	3.37079	0.0663618	0.498843
3658	TCO89	0.982035	5.43176	3.37031	0.0663812	0.498843
3229	CPD1	0.429593	6.94894	3.36249	0.0666971	0.500178
1441	TMA23	-1.16596	4.5801	3.36078	0.0667666	0.500178
4063	YPL071C	-0.579843	6.08108	3.35808	0.066876	0.50022
1182	CUE4	-0.409348	7.80597	3.35333	0.0670694	0.500889
3822	GNP1	0.540272	7.18857	3.34773	0.0672977	0.501816
2505	SKN7	-0.422637	7.93317	3.34407	0.0674475	0.502099
3714	YPL260W	0.44453	7.39628	3.34038	0.0675989	0.502099
4718	YPL073C	0.237652	9.16494	3.33918	0.0676483	0.502099
248	AAD4	0.249354	9.52083	3.33134	0.0679714	0.503721
2604	DSC3	-0.56203	6.67859	3.32311	0.0683126	0.504742
1320	REV7	0.403033	7.21734	3.318	0.0685253	0.504742
1140	SAP185	0.289169	9.32514	3.31662	0.0685827	0.504742
1891	UGA3	-0.162672	9.81221	3.31432	0.0686785	0.504742
216	RMD6	0.289114	8.02969	3.31338	0.0687181	0.504742
756	BTN2	-0.330644	8.76295	3.3129	0.068738	0.504742
3898	YPR1	0.373251	7.44157	3.30789	0.0689479	0.505513
3120	TDA3	-0.297259	9.31198	3.30453	0.0690892	0.505779
3567	ROT2	-0.318456	9.08809	3.29328	0.069564	0.508483
4635	MAP1	0.629849	5.47958	3.28278	0.0700105	0.509147
3603	PUB1	0.419405	6.64886	3.28258	0.0700189	0.509147
1580	CBF1	0.517631	6.15145	3.28183	0.0700507	0.509147
890	PFK26	-0.347032	7.74957	3.27983	0.0701362	0.509147
4460	MSS116	-1.05796	4.61818	3.27862	0.070188	0.509147
1893	CAX4	0.575685	5.37234	3.27625	0.0702892	0.509147
931	MMT2	-0.383745	8.4143	3.27341	0.0704111	0.509251
3246	RRP6	1.21912	3.97555	3.27018	0.0705499	0.509251
2531	YNL324W	-0.658213	5.96532	3.26854	0.0706206	0.509251
3298	PPZ1	0.353213	8.03203	3.26554	0.0707497	0.509367
2467	YDR476C	-0.467681	7.08834	3.26326	0.0708482	0.509367
4042	PHO87	-0.181539	10.0945	3.24525	0.0716308	0.510976
1004	HAL9	-0.531504	7.63122	3.24368	0.0716994	0.510976
1730	YLR415C	-0.428262	7.95573	3.24162	0.0717895	0.510976
718	YNR025C	-0.372358	8.11752	3.23833	0.071934	0.510976
514	MNT4	0.282803	8.29815	3.23772	0.0719606	0.510976
3259	AVT3	-0.473484	7.04633	3.23562	0.072053	0.510976
4630	HSE1	-0.266675	9.50361	3.23476	0.072091	0.510976
1449	YLR444C	-0.336443	8.70534	3.23218	0.0722043	0.510976
4526	RPL41B	-0.344286	8.5778	3.23202	0.0722114	0.510976
4377	AIM25	-0.280976	8.72658	3.23187	0.0722182	0.510976
1672	YOL057W	0.306937	8.15974	3.2314	0.0722389	0.510976
2057	MET6	0.263686	9.08571	3.2258	0.0724864	0.511975
3908	ADY3	-0.315011	8.91199	3.22171	0.0726676	0.512504
2487	MRPL44	0.362039	8.50382	3.21573	0.0729339	0.513629
407	GIS1	-0.430448	7.5563	3.19924	0.0736723	0.517709
3256	URN1	-0.40602	8.19342	3.19735	0.0737576	0.517709
2312	SUM1	-0.491065	6.86507	3.19562	0.0738356	0.517709
1725	YJL070C	-0.34188	9.46312	3.1918	0.0740083	0.518166
2960	YHR022C	-0.420267	7.22495	3.18474	0.0743289	0.519655
2886	SPT7	0.577712	6.15075	3.18215	0.0744468	0.519725
4757	IME1	-3.45025	1.15191	3.17811	0.0746309	0.519936
2474	UPC2	0.411743	7.24618	3.17675	0.074693	0.519936
3081	GDB1	-0.428517	7.63062	3.17091	0.0749606	0.521047
2161	ADD37	-0.378202	8.83872	3.15975	0.0754746	0.523553
1416	PDR18	-0.290754	8.67594	3.15837	0.0755385	0.523553
820	YLR297W	-0.754247	5.38052	3.1558	0.0756578	0.523626
3268	PFA4	-0.436905	7.41054	3.15029	0.0759134	0.524641
2464	AVO2	-0.894578	4.41032	3.14025	0.0763819	0.527123
3131	PUT3	-0.484804	8.10321	3.13107	0.0768135	0.529342
4005	PEX17	-0.429316	8.17087	3.12542	0.07708	0.530421
3889	NEL1	-0.324648	8.71586	3.11984	0.0773443	0.530925
1539	ISR1	-0.610803	5.9546	3.11922	0.0773738	0.530925
3434	AAP1	-0.411222	7.52479	3.1113	0.077751	0.532755
151	YDR010C	-0.314104	9.34443	3.10881	0.0778696	0.53281
3707	AIM45	-0.865841	3.81718	3.09737	0.0784191	0.535808
1348	TGS1	0.374614	7.26766	3.09354	0.0786038	0.536309
3125	CKB2	0.592714	6.4875	3.08392	0.0790699	0.536882
4661	CYT2	-0.630937	6.24142	3.08256	0.0791359	0.536882
1658	ALD5	-0.354413	8.06081	3.08058	0.0792324	0.536882
34	REG2	0.174396	10.1146	3.07944	0.0792877	0.536882
1651	RPP1A	-4.15441	1.3215	3.07818	0.0793493	0.536882
3904	EFM5	-0.490012	7.17494	3.07676	0.0794188	0.536882
2162	YBL081W	-0.560403	6.24522	3.07487	0.0795108	0.536882
1444	POC4	0.331706	7.85599	3.07347	0.0795794	0.536882
3162	CHD1	-0.419425	8.14573	3.0682	0.0798377	0.537262
601	MRPS17	0.282122	8.93143	3.06777	0.0798588	0.537262
717	BFR1	-4.01136	1.55022	3.06145	0.0801703	0.538198
3384	YME2	-0.434738	8.26833	3.06041	0.0802214	0.538198
1685	DLD2	0.175856	9.92699	3.05226	0.080625	0.540154
3906	GNT1	0.299079	9.15071	3.04325	0.0810734	0.542403
542	RSM22	-0.566858	6.69256	3.04059	0.0812065	0.542541
4119	YDR209C	-0.512437	6.79649	3.02895	0.0817908	0.545687
91	ATG32	-1.52059	1.98484	3.0266	0.0819092	0.545722
3972	HHF1	-0.442292	7.42443	3.02274	0.0821048	0.546269
3926	SRL1	-0.492435	6.99537	3.01852	0.0823187	0.546937
623	OPT2	0.497839	6.94908	3.01465	0.082515	0.547486
1733	YPR123C	-2.24086	2.59609	3.00784	0.0828625	0.548176
4633	ENT5	-0.320083	8.5956	3.00279	0.0831214	0.548176
2010	LIP5	-1.9426	2.96424	3.00161	0.0831817	0.548176
1006	PCL7	-0.357423	8.31335	2.9985	0.0833417	0.548176
2318	THI73	0.311665	8.6037	2.99637	0.0834513	0.548176
3498	TRR2	-0.31187	8.02396	2.99618	0.0834609	0.548176
3250	CSF1	-0.719918	6.21006	2.99483	0.0835304	0.548176
66	ECM7	0.34294	7.96272	2.99375	0.0835862	0.548176
2272	YCL046W	-0.981333	4.28494	2.99036	0.0837614	0.548176
4087	YIL001W	-0.51809	7.84806	2.98979	0.0837912	0.548176
4805	YDR131C	-0.292323	8.57253	2.98825	0.0838708	0.548176
4681	YIL092W	0.205445	9.68074	2.9778	0.0844141	0.550979
4280	NYV1	-0.393405	7.71693	2.97128	0.084755	0.552431
2473	SEG1	0.335546	8.2176	2.96916	0.0848659	0.552431
1716	NTH1	0.258114	9.36735	2.96679	0.0849902	0.552494
4611	MYO4	-0.471736	7.67216	2.96096	0.0852974	0.552695
2000	REH1	-0.313944	8.36815	2.96071	0.0853105	0.552695
3279	PFK2	0.7609	4.2687	2.95967	0.0853654	0.552695
2854	HIS2	0.299096	8.32812	2.95123	0.0858123	0.554229
2437	RPL40B	0.474955	6.68419	2.9474	0.0860158	0.554229
1955	MED1	-0.82097	5.26321	2.947	0.086037	0.554229
1397	YBR219C	-0.291263	7.76125	2.94652	0.0860626	0.554229
2980	YGR125W	-0.276592	9.15673	2.94415	0.0861892	0.554303
3912	MTC5	0.232225	9.29435	2.92842	0.0870327	0.558645
4124	YLL044W	0.553902	6.38516	2.92724	0.0870962	0.558645
1230	MLF3	0.245203	9.58569	2.92139	0.0874124	0.559927
2007	HXK2	0.278777	9.15191	2.91866	0.0875606	0.560132
534	SPO23	-0.314751	8.67785	2.91191	0.0879276	0.560873
1457	ZEO1	0.32827	8.54021	2.90678	0.0882081	0.560873
56	PPM2	-0.210135	9.75887	2.90463	0.0883257	0.560873
50	ARF3	0.368621	7.31361	2.90435	0.0883406	0.560873
4744	ESL2	0.351928	8.03079	2.90373	0.0883749	0.560873
2077	GCN3	-0.384429	7.75743	2.90373	0.0883751	0.560873
3659	RUD3	-0.549647	7.02355	2.8942	0.0888986	0.562333
582	MID1	-0.366374	7.73948	2.88948	0.0891597	0.562333
1797	CLD1	-0.416492	6.18144	2.88918	0.0891763	0.562333
3193	YKR075C	0.309278	8.48078	2.88609	0.0893473	0.562333
4529	MBA1	0.391823	7.32486	2.886	0.0893523	0.562333
2557	BRO1	0.879066	4.35566	2.88376	0.089477	0.562333
1178	ESBP6	-0.250223	9.21879	2.88357	0.0894877	0.562333
1301	PRM4	0.380251	7.07909	2.88264	0.0895389	0.562333
3775	PCL8	-0.501928	6.88452	2.87334	0.0900578	0.564571
3381	TMC1	-0.406251	8.74403	2.87205	0.0901298	0.564571
1035	DOT6	0.337275	7.71204	2.85792	0.0909251	0.568813
4098	ROG1	-0.471541	6.47722	2.84155	0.0918557	0.573836
4093	SPS18	-0.527729	5.71062	2.83773	0.0920743	0.573836
2177	YDL186W	-0.127573	10.4042	2.83602	0.0921725	0.573836
157	CSN9	-1.8805	1.73987	2.83546	0.0922045	0.573836
3947	NDT80	0.416809	7.36723	2.83067	0.0924796	0.574805
4101	YFR006W	-0.394381	8.03827	2.82328	0.0929063	0.576103
2839	TVP15	-0.790248	4.3494	2.81984	0.0931054	0.576103
3318	PSY4	-0.735348	5.70493	2.81972	0.0931127	0.576103
1034	YOR338W	-0.350672	8.10175	2.81879	0.0931668	0.576103
2923	SET3	0.365252	6.68179	2.80822	0.0937826	0.579168
1071	LCB3	-0.311573	8.74015	2.80399	0.0940302	0.57969
1086	SNT309	-3.85886	1.48107	2.80266	0.0941079	0.57969
3529	CBC2	0.905249	4.48983	2.79326	0.0946616	0.581683
636	ECM38	-0.388479	7.48665	2.79307	0.0946729	0.581683
4419	REG1	-0.610232	6.08554	2.78375	0.0952248	0.584328
2456	IDP1	-0.853621	5.57805	2.77887	0.0955156	0.585349
2764	OPI10	-0.403549	7.66915	2.77525	0.0957317	0.585349
2706	YBP1	-0.383028	6.92756	2.7742	0.0957947	0.585349
2453	FAA1	-0.352055	8.44581	2.77282	0.0958772	0.585349
4384	YLR402W	0.425656	7.0958	2.76794	0.0961696	0.586391
4749	SRL2	-0.309486	7.76133	2.76283	0.0964772	0.586756
4218	SDH1	-0.353708	7.79927	2.76117	0.0965773	0.586756
134	BUD9	-0.879471	3.62781	2.76018	0.0966375	0.586756
814	ULA1	0.374941	8.37709	2.75872	0.0967256	0.586756
4307	YNL089C	-0.351486	8.38817	2.75685	0.0968385	0.586756
4139	OSW7	-3.42004	0.842989	2.75313	0.0970642	0.587385
4732	ECM1	0.437721	7.02241	2.74926	0.0972997	0.588071
3754	PPQ1	-0.383304	7.40802	2.74402	0.0976188	0.58926
1630	RSM19	0.593247	5.50496	2.73887	0.0979341	0.590424
4278	LPX1	-0.318757	8.20966	2.73648	0.0980805	0.590567
4452	THP2	-0.34685	7.35169	2.72009	0.0990922	0.595914
2677	ATP23	0.419796	6.37853	2.7147	0.0994276	0.596532
2262	SNC1	-0.402065	7.89505	2.712	0.0995961	0.596532
3541	DRN1	-0.245176	8.79704	2.71077	0.099673	0.596532
410	RUP1	-0.718445	4.47093	2.71049	0.0996903	0.596532
2521	YOR131C	-0.503102	7.11234	2.70157	0.100249	0.597972
773	DUG2	-0.38273	8.13831	2.69906	0.100407	0.597972
7	MRPL24	-1.94389	2.61083	2.69863	0.100435	0.597972
3007	INO2	-0.314027	8.91234	2.69719	0.100525	0.597972
2755	ACF4	-0.256854	8.83961	2.69677	0.100552	0.597972
4248	SUR2	0.440889	7.41586	2.69467	0.100684	0.598021
3640	YJL144W	-0.368908	8.18872	2.69077	0.100931	0.598749
4266	RTT103	-0.607329	5.48452	2.68842	0.10108	0.598895
2234	YJL171C	0.482577	7.52234	2.68589	0.101241	0.59911
999	DDR48	-0.435531	7.17415	2.68055	0.101581	0.599405
2627	ILM1	0.335567	7.47334	2.67986	0.101625	0.599405
1423	GPH1	0.360175	7.85166	2.67925	0.101664	0.599405
126	OAR1	0.278639	8.79757	2.6766	0.101833	0.599669
4618	YDL009C	-3.37176	1.05105	2.67199	0.102129	0.599802
2170	MET8	-0.406246	7.17895	2.66919	0.102308	0.599802
3100	EHD3	-0.230152	9.54886	2.66728	0.102431	0.599802
4435	YKR047W	-0.632595	6.79846	2.66446	0.102613	0.599802
590	VMA16	0.471776	6.03523	2.6634	0.102681	0.599802
310	ALG12	-3.27989	0.945545	2.66227	0.102754	0.599802
3686	BOP2	-0.419436	6.99415	2.65873	0.102983	0.599802
438	YML079W	-0.316185	7.76265	2.65862	0.10299	0.599802
967	AVL9	0.329929	8.65024	2.65518	0.103213	0.599802
892	YPS1	-0.433842	6.33532	2.65512	0.103217	0.599802
4565	MHP1	-0.28565	9.03928	2.65499	0.103225	0.599802
326	RIM21	-0.505475	7.37445	2.65146	0.103455	0.600413
2662	TPS1	0.699413	4.43069	2.64899	0.103616	0.600621
4810	YOR331C	-3.66814	0.758699	2.64672	0.103764	0.600756
3344	TCD2	0.44572	7.76826	2.64343	0.103979	0.601281
1500	GPM2	0.408655	7.19759	2.63929	0.10425	0.601418
4600	DOT5	-0.127767	10.3054	2.63925	0.104252	0.601418
2110	XRS2	2.35193	1.59587	2.63527	0.104514	0.602206
1709	YMR010W	-0.263941	8.99303	2.62862	0.104953	0.60319
1151	RGP1	-0.72408	5.35023	2.62504	0.10519	0.60319
1133	TCM62	-0.727257	3.89999	2.62494	0.105197	0.60319
1276	YMC2	0.403759	7.43422	2.62197	0.105394	0.60319
3613	GIS4	0.343453	8.49615	2.6214	0.105431	0.60319
2920	LAA1	-0.435734	8.28602	2.61961	0.105551	0.60319
415	INP52	0.315498	8.08839	2.61688	0.105732	0.60319
3375	PHO23	0.498928	6.39478	2.61682	0.105736	0.60319
64	ESC2	-1.26958	3.68864	2.61231	0.106037	0.60319
1260	YML090W	-0.42853	7.75081	2.61011	0.106184	0.60319
2622	IRC11	-0.240699	9.21254	2.60751	0.106359	0.60319
4321	YOR121C	-0.716091	4.74886	2.6067	0.106413	0.60319
4813	RAD5	0.509577	6.1919	2.60391	0.106601	0.60319
2957	NTA1	-0.300498	8.22268	2.6036	0.106621	0.60319
2860	ATG29	0.271096	8.62118	2.60181	0.106742	0.60319
2702	PPH21	-0.341019	7.77486	2.60154	0.10676	0.60319
3720	PEX14	0.462815	7.49839	2.60074	0.106814	0.60319
2713	DAS2	-0.37853	7.46252	2.59694	0.10707	0.603436
2384	YDL068W	0.766396	5.18295	2.59563	0.107159	0.603436
3425	TMA16	-0.516638	6.7835	2.59453	0.107233	0.603436
1294	RAD7	-0.967323	2.9268	2.58912	0.1076	0.603823
631	RPS0B	-3.49692	1.47785	2.58882	0.10762	0.603823
2260	GYP5	-0.395538	7.32582	2.58798	0.107678	0.603823
179	RPL9A	-0.552635	6.11182	2.58265	0.10804	0.605152
2125	MTG1	0.921177	3.22803	2.57419	0.10862	0.607275
4108	AIM44	-0.48537	6.86352	2.57343	0.108672	0.607275
2039	ATG27	-0.384253	7.99334	2.56763	0.109071	0.608489
612	NAT5	-0.435969	7.95582	2.56506	0.109249	0.608489
988	YDR061W	-0.345829	7.64813	2.56478	0.109268	0.608489
325	EGD2	-0.443098	7.63039	2.55944	0.109638	0.609843
491	PRY3	1.73192	1.24355	2.55345	0.110054	0.610837
2100	IMP2	-0.516335	7.0055	2.55322	0.11007	0.610837
4583	SCW10	-0.289298	8.20413	2.54861	0.110392	0.611917
1308	YDR340W	0.402957	7.30489	2.54177	0.110871	0.613867
2115	YDR230W	-0.493087	7.40053	2.53871	0.111085	0.61435
3230	RIM9	-0.592808	6.15782	2.53408	0.111412	0.614726
105	PRO2	-0.389544	6.91513	2.53345	0.111456	0.614726
1154	ECM34	0.425044	7.35319	2.53232	0.111536	0.614726
2698	FBP26	-0.471796	7.22045	2.52639	0.111956	0.615026
1392	NOP12	-0.644256	6.00283	2.52497	0.112057	0.615026
2944	SFT2	-0.349447	8.54006	2.52109	0.112333	0.615026
2526	MSN1	-0.31017	8.06578	2.5198	0.112425	0.615026
4729	KEL1	-0.364666	7.36848	2.51952	0.112445	0.615026
3596	VTA1	-0.47385	7.08994	2.51909	0.112475	0.615026
4203	YGR272C	0.482225	5.74856	2.51896	0.112485	0.615026
2673	HOT1	0.233091	9.46102	2.5145	0.112804	0.615504
3401	SUE1	-0.28301	8.45999	2.51416	0.112828	0.615504
3662	AAD3	0.366144	7.23136	2.50752	0.113304	0.615901
3555	ENT1	-0.149946	9.96382	2.50137	0.113747	0.615901
4237	CPA2	-0.247715	8.73194	2.50088	0.113783	0.615901
4594	TSA1	0.502235	6.50513	2.49946	0.113885	0.615901
3504	RPA49	0.616103	5.3851	2.49911	0.113911	0.615901
2321	RPS6B	-1.20036	3.51927	2.49816	0.11398	0.615901
1779	ROM2	0.827738	4.84575	2.49696	0.114066	0.615901
2395	YJR020W	-0.371395	7.66781	2.49653	0.114097	0.615901
2709	NGG1	-1.08787	3.85867	2.49252	0.114389	0.615901
524	YJR124C	-0.309154	8.39771	2.49241	0.114396	0.615901
4616	BRE2	0.274664	8.78622	2.49232	0.114403	0.615901
2428	MRP21	-0.770975	5.4472	2.49189	0.114435	0.615901
4617	YMR141C	-0.27858	8.69399	2.48964	0.114598	0.615994
1663	SOL2	-0.693698	3.24064	2.48756	0.114749	0.615994
4174	SPO7	-0.771223	5.5115	2.48342	0.115052	0.615994
4213	PEX30	0.38084	6.92796	2.4822	0.115141	0.615994
2664	YMR075C-A	0.404849	6.38311	2.48126	0.11521	0.615994
3484	BDF1	-2.49556	2.11643	2.48067	0.115253	0.615994
3735	DTR1	0.361335	6.99882	2.47583	0.115608	0.615994
483	CST26	0.314977	7.22669	2.47547	0.115635	0.615994
4476	YKR104W	-0.325689	9.13825	2.4738	0.115758	0.615994
1769	IRC20	0.365049	7.21869	2.47259	0.115847	0.615994
2379	COS10	0.36306	7.29191	2.47243	0.115859	0.615994
2728	YLR255C	-0.448951	6.69615	2.46935	0.116086	0.616523
3984	MTH1	0.375995	6.41604	2.4662	0.116319	0.6166
3454	FPS1	-0.734984	5.39483	2.46522	0.116391	0.6166
1406	NDE1	-0.26349	9.28812	2.46396	0.116485	0.6166
1598	AIM10	1.16329	3.53736	2.45872	0.116874	0.617984
2707	UTR4	0.338812	8.22895	2.45632	0.117053	0.61825
1667	GTT2	-0.231127	9.63549	2.45374	0.117246	0.618566
2781	MDM36	-0.391897	7.04368	2.45141	0.11742	0.618566
949	SOL3	0.415718	7.00777	2.45036	0.117498	0.618566
400	SEC72	0.338012	7.09922	2.44737	0.117722	0.619068
1863	SNF11	-0.375	7.94458	2.44519	0.117885	0.619252
3374	MLH3	-0.414778	7.57571	2.44204	0.118123	0.619537
2804	YLL056C	-0.293921	8.86137	2.43982	0.11829	0.619537
2918	YPL136W	0.418063	7.12014	2.43935	0.118325	0.619537
3766	MSS51	0.334714	7.70689	2.43656	0.118536	0.619965
4588	YSR3	-0.407601	8.174	2.43212	0.118872	0.620191
226	YGL015C	-0.427149	6.68942	2.43128	0.118935	0.620191
2904	ACB1	0.25234	8.23865	2.43031	0.119009	0.620191
3967	ELF1	-0.649875	5.91549	2.42674	0.119281	0.620191
587	SBE22	-0.459416	7.45845	2.42392	0.119496	0.620191
245	OCA2	0.312749	8.12229	2.42363	0.119518	0.620191
46	PET130	0.449029	6.76511	2.42357	0.119523	0.620191
4726	YPR022C	-0.253148	9.00707	2.42243	0.119609	0.620191
431	SRB2	0.383558	7.76274	2.4111	0.120478	0.624024
1563	DFM1	-0.376322	8.0616	2.40655	0.120828	0.624615
3045	HUL4	0.295126	8.14665	2.40625	0.120851	0.624615
4477	ALP1	-0.331411	7.99871	2.40114	0.121247	0.625403
1287	SWM2	0.577488	5.86689	2.40092	0.121264	0.625403
2703	POM33	-3.41856	0.842792	2.39822	0.121473	0.625814
153	CTP1	0.36483	6.93987	2.39533	0.121698	0.626302
4599	DMA2	0.334618	6.80425	2.38899	0.122192	0.627428
2001	YGR012W	-0.442271	7.26824	2.38784	0.122282	0.627428
2341	YGP1	-0.386103	7.358	2.38638	0.122397	0.627428
3797	NRT1	0.285328	8.47199	2.38586	0.122438	0.627428
4440	YNR029C	0.326735	7.69109	2.36688	0.123934	0.633551
3508	MPC1	-0.52921	4.42472	2.36438	0.124133	0.633551
136	SGF11	0.487221	6.1065	2.36426	0.124143	0.633551
1229	DSE4	0.233702	9.88306	2.36396	0.124167	0.633551
2143	BRE1	0.421974	6.07029	2.36207	0.124317	0.633551
1096	DIC1	-0.372024	7.30917	2.35927	0.124541	0.633551
3184	PAN6	-0.262536	8.74498	2.359	0.124562	0.633551
1429	ETR1	0.605307	4.94299	2.35519	0.124867	0.633551
3460	ISM1	1.12111	2.7822	2.35483	0.124895	0.633551
3021	YMR316C-B	0.342981	8.18373	2.35418	0.124948	0.633551
864	IES6	0.687142	3.24173	2.35166	0.12515	0.63361
4353	TOF2	-0.36072	7.11093	2.34765	0.125472	0.63361
2589	ECM10	1.80601	1.08606	2.34665	0.125553	0.63361
8	YLR031W	-0.319974	7.51454	2.34487	0.125696	0.63361
2482	AIM33	-0.212881	9.33773	2.34403	0.125764	0.63361
3030	SEC28	-3.45869	0.88013	2.34338	0.125816	0.63361
2772	ALF1	-0.502478	6.49427	2.34105	0.126005	0.63361
4531	GND1	0.442448	6.06426	2.34033	0.126063	0.63361
194	YNL319W	-0.24702	8.59953	2.33934	0.126143	0.63361
1259	STI1	0.284064	8.48909	2.33537	0.126465	0.63406
3299	YDL180W	0.146879	10.0532	2.33499	0.126496	0.63406
3157	SYC1	0.237939	8.59363	2.32851	0.127024	0.635923
2145	BZZ1	-0.358525	8.20585	2.324	0.127392	0.635923
2156	SSU1	-0.330649	7.70722	2.32239	0.127524	0.635923
257	TGL5	-0.335791	8.28468	2.31989	0.127729	0.635923
4251	YEN1	0.341053	7.78816	2.31945	0.127765	0.635923
3225	YLL047W	-0.261111	8.44421	2.31808	0.127878	0.635923
1627	RGD1	-0.350536	8.36159	2.31712	0.127957	0.635923
4655	GAL83	-0.325783	7.71944	2.31542	0.128097	0.635923
1881	YCT1	0.31416	8.71377	2.31477	0.12815	0.635923
1592	FAR10	-0.678484	5.32143	2.31431	0.128188	0.635923
3543	YEL025C	0.332136	8.26639	2.31189	0.128387	0.636258
1041	PCK1	-0.273351	8.1809	2.3086	0.12866	0.636954
390	POM34	-0.29537	7.5749	2.30611	0.128867	0.63732
10	YCR101C	-0.369283	7.97414	2.29488	0.129801	0.639845
846	FRE3	-3.18856	0.755104	2.2947	0.129817	0.639845
2774	DBP3	0.541516	6.08467	2.2946	0.129825	0.639845
175	GIP1	0.267306	8.9578	2.2936	0.129908	0.639845
3674	RPL11B	0.746001	4.10887	2.28917	0.13028	0.640595
174	MDM34	0.520715	5.70248	2.28555	0.130584	0.640595
4031	HOM2	0.430673	6.26761	2.28466	0.130658	0.640595
1018	HVG1	-0.686336	4.66994	2.28369	0.130741	0.640595
2031	MF(ALPHA)1	-0.289921	7.67486	2.28252	0.130839	0.640595
519	CPR2	0.28008	7.90239	2.28229	0.130858	0.640595
1146	YAR047C	0.328767	7.84567	2.27964	0.131083	0.640939
1038	MRS2	0.239378	9.59777	2.27747	0.131266	0.640939
1250	IRC18	-0.181974	9.74935	2.276	0.13139	0.640939
2339	ANP1	-0.56149	6.70199	2.27517	0.131461	0.640939
3481	2001-10-01	0.3935	6.43489	2.26588	0.132251	0.641692
3655	ALK1	-0.331886	7.73156	2.26529	0.132301	0.641692
2950	HSP104	-0.314251	8.59122	2.26487	0.132337	0.641692
2973	CHO2	0.309796	9.1639	2.26258	0.132533	0.641692
3687	SPO71	-0.300106	7.71714	2.26248	0.132541	0.641692
36	MOH1	-0.379039	7.72391	2.26055	0.132707	0.641692
4398	REX4	0.354951	7.27971	2.26024	0.132733	0.641692
1304	SYH1	0.294059	8.08061	2.25936	0.132809	0.641692
3325	POR2	-0.260756	9.0646	2.2593	0.132814	0.641692
3813	DUS1	0.3091	7.925	2.24568	0.133988	0.646143
1303	BBC1	0.307265	7.29242	2.2455	0.134004	0.646143
3491	ATG10	0.238255	8.76385	2.24265	0.13425	0.646277
1607	OLA1	-3.18045	0.883763	2.24122	0.134375	0.646277
1235	YDR203W	-0.506284	6.14424	2.24054	0.134434	0.646277
695	CDC10	0.419853	6.5314	2.23899	0.134569	0.64628
1886	YOL029C	-0.426831	6.98718	2.23483	0.134931	0.647375
3770	FMP32	-0.2767	8.50223	2.22949	0.135398	0.648793
1750	DSE1	0.411885	7.8696	2.22733	0.135588	0.648793
1803	RPA34	0.392387	6.53118	2.2256	0.13574	0.648793
3378	OM45	2.41225	0.325699	2.22385	0.135893	0.648793
363	YCR022C	-0.392501	6.74945	2.22378	0.1359	0.648793
4012	PGU1	-0.281446	8.37357	2.22019	0.136217	0.649063
61	YMR221C	-0.299023	8.41013	2.21978	0.136252	0.649063
244	YPR097W	-0.221395	8.52565	2.21759	0.136446	0.649063
4628	YMR084W	-0.27509	8.53077	2.21702	0.136496	0.649063
1558	SPT20	2.29266	0.399757	2.21072	0.137055	0.651077
1833	YGL152C	0.335039	7.66738	2.20531	0.137536	0.651797
2899	QRI7	0.325866	7.67236	2.20474	0.137587	0.651797
4464	PAR32	2.40739	0.325386	2.20228	0.137807	0.651797
1055	ACM1	0.351288	7.82629	2.19998	0.138013	0.651797
4150	YDL032W	0.665064	5.16234	2.19973	0.138035	0.651797
2658	REF2	2.87929	0.885786	2.19934	0.13807	0.651797
2460	DCG1	0.307091	7.81588	2.19841	0.138153	0.651797
2026	PIR3	-0.486787	6.91805	2.19525	0.138437	0.652236
4812	DCN1	0.397309	7.79564	2.19435	0.138517	0.652236
3854	LOT6	0.319044	8.94822	2.18782	0.139106	0.65417
3415	YAR037W	-0.378942	8.23586	2.18637	0.139237	0.65417
1914	BFA1	-0.291697	7.75527	2.18528	0.139335	0.65417
9	YGR053C	0.227144	8.44003	2.18099	0.139725	0.654997
962	GAS5	0.336152	7.48028	2.17352	0.140404	0.654997
1764	YJL211C	0.289078	8.43074	2.1733	0.140424	0.654997
3963	YTP1	-0.699137	5.83203	2.17084	0.140649	0.654997
2103	ATG16	-0.241854	8.99955	2.16864	0.140851	0.654997
1701	MKC7	-0.381963	7.30208	2.16803	0.140907	0.654997
159	GPP1	-3.2964	0.759691	2.16686	0.141013	0.654997
790	ELP6	0.615586	4.76315	2.16683	0.141016	0.654997
687	AZR1	0.370089	7.44181	2.16586	0.141106	0.654997
3671	FAT1	-0.392935	7.35033	2.16585	0.141107	0.654997
2383	YOR309C	0.396459	6.6847	2.16499	0.141186	0.654997
1312	AQR1	-0.196314	9.59532	2.16304	0.141364	0.654997
507	PEA2	0.323054	7.65239	2.16278	0.141389	0.654997
850	RRT16	-0.260868	8.87856	2.16249	0.141415	0.654997
946	RPS30B	0.234427	8.90032	2.15857	0.141777	0.656042
2068	VTC1	0.565788	6.14184	2.14759	0.142794	0.659426
3592	PBP2	-0.259379	8.06527	2.14683	0.142865	0.659426
107	MOD5	-0.594853	5.72484	2.14608	0.142934	0.659426
3784	MRP13	-0.334017	7.39897	2.14464	0.143069	0.659426
1102	YER108C	-0.495699	5.16633	2.14248	0.14327	0.659426
647	NMA1	-0.325916	8.00549	2.14034	0.14347	0.659426
2991	YPR003C	-0.327991	7.64585	2.13729	0.143756	0.659426
2594	CAM1	-0.368512	7.92122	2.1362	0.143858	0.659426
2454	TIF4631	-3.30025	1.64012	2.12779	0.144649	0.659426
4544	RTG1	0.37713	6.32837	2.1276	0.144667	0.659426
4409	UBC7	-0.23345	9.18164	2.12654	0.144767	0.659426
3185	YMR209C	-0.305195	7.90866	2.12491	0.144922	0.659426
378	THI22	0.322185	7.87135	2.12432	0.144977	0.659426
4537	STF2	0.345717	8.42048	2.12419	0.144989	0.659426
4620	YLR311C	-0.283499	8.63617	2.12389	0.145018	0.659426
451	PEX13	-0.586223	6.64033	2.12352	0.145053	0.659426
3768	YLR312C	-0.355264	7.648	2.12253	0.145147	0.659426
3793	DDI1	-0.297602	7.95177	2.12178	0.145218	0.659426
456	SKM1	0.331167	7.584	2.12171	0.145224	0.659426
936	YOR1	0.260822	8.70238	2.11929	0.145454	0.659426
861	KGD2	0.300657	7.63044	2.11645	0.145724	0.659426
3527	PPS1	0.231947	8.68903	2.11582	0.145784	0.659426
2	SXM1	-0.403683	7.56369	2.1157	0.145796	0.659426
423	RPL14A	-2.03194	2.47558	2.1156	0.145805	0.659426
2006	NTG1	-0.295603	8.41296	2.11102	0.146242	0.659426
4075	RPS29B	-0.600281	5.57747	2.11038	0.146303	0.659426
1246	INA22	-0.221396	8.37221	2.10961	0.146376	0.659426
3428	COX15	0.57029	5.62712	2.10925	0.146411	0.659426
4545	YLL058W	0.203245	9.47465	2.10855	0.146478	0.659426
674	YOR345C	0.173452	9.573	2.10489	0.146829	0.659781
4466	GTO3	-0.345339	7.75669	2.10408	0.146907	0.659781
1752	ENB1	0.159073	9.69326	2.10219	0.147088	0.659781
2580	YPR063C	-0.288807	7.32425	2.09873	0.147421	0.659781
4168	DIF1	0.174082	9.37104	2.09817	0.147476	0.659781
602	KRE6	0.963912	2.83168	2.09751	0.147539	0.659781
295	MRP8	-0.430534	6.7546	2.09601	0.147684	0.659781
2418	IRA2	-1.3783	3.95688	2.09482	0.147799	0.659781
2661	RNH70	-0.399748	6.83747	2.09415	0.147864	0.659781
1993	PSP2	0.190543	9.3737	2.0935	0.147927	0.659781
4434	SFM1	-0.259631	8.29593	2.09189	0.148083	0.659867
24	LMO1	0.252511	8.13381	2.0867	0.148586	0.661497
2747	MEC3	-0.394096	7.87556	2.08207	0.149038	0.66194
2302	PRM5	0.218511	8.06253	2.08169	0.149076	0.66194
2546	KIP1	0.449518	5.97897	2.07965	0.149275	0.66194
1332	URA1	0.30933	6.9692	2.07888	0.14935	0.66194
1316	MDY2	-0.368666	7.2203	2.07783	0.149453	0.66194
2751	YJL160C	0.336943	7.57868	2.07724	0.14951	0.66194
3368	RPL4A	0.511404	5.76224	2.06765	0.150453	0.665504
2038	SIM1	-0.340129	7.17832	2.0655	0.150666	0.665833
2210	RAD16	-0.619214	3.64269	2.06288	0.150925	0.666365
25	GCN4	-0.448888	7.01423	2.05587	0.151621	0.668355
93	QDR2	-0.327247	6.59947	2.05554	0.151653	0.668355
4274	YDL176W	-0.152621	9.77983	2.05292	0.151915	0.668719
2187	SRL3	0.213063	8.36956	2.05193	0.152013	0.668719
3231	YFL034W	-0.318389	7.60466	2.048	0.152406	0.669542
307	LEU4	-0.219721	8.97398	2.04512	0.152695	0.669542
2014	RPS24A	-3.1246	0.788344	2.0449	0.152717	0.669542
805	KIN3	-0.512863	5.92928	2.04451	0.152756	0.669542
833	PHO80	-1.30745	3.42365	2.03612	0.153601	0.671886
1666	PAC1	2.22139	0.873955	2.03518	0.153696	0.671886
1191	PGD1	-0.917305	3.80423	2.03505	0.153709	0.671886
2427	TDA11	0.313295	7.3728	2.03307	0.153909	0.672149
780	NUP53	-0.218771	9.21433	2.03155	0.154063	0.672212
1467	DCR2	-0.305957	8.42919	2.02823	0.1544	0.673072
635	GEP3	0.905871	3.80843	2.02506	0.154722	0.673757
1044	VAC17	-0.597045	5.44095	2.02394	0.154837	0.673757
3447	GDE1	0.268271	8.22511	2.02243	0.154991	0.673819
1363	PYK2	0.262281	8.73942	2.01967	0.155273	0.674436
2865	ASF1	1.57124	2.3958	2.01798	0.155446	0.674578
3111	SMF2	0.436602	5.93259	2.01379	0.155876	0.675816
3017	VPS21	-0.651795	4.81293	2.01131	0.15613	0.675816
3557	IDS2	0.352613	7.04443	2.01002	0.156263	0.675816
217	ROG3	0.255482	8.90687	2.00849	0.156421	0.675816
1440	YDR521W	-0.349223	6.49838	2.00838	0.156432	0.675816
4026	RRT7	-0.228288	9.32228	2.00278	0.157011	0.676123
94	YNL228W	1.01909	3.54025	2.00261	0.157029	0.676123
3625	BAG7	-3.11581	0.606353	2.0023	0.157061	0.676123
740	CDA1	-0.309094	7.62711	2.00226	0.157065	0.676123
250	HXT4	0.346835	7.34958	1.99667	0.157645	0.678015
1085	DOG2	0.348956	7.00672	1.99292	0.158036	0.678224
3646	SYG1	1.40945	3.11582	1.99248	0.158081	0.678224
1083	CCW14	-0.25453	8.94079	1.99215	0.158116	0.678224
3324	YGR026W	-0.727562	3.61933	1.98852	0.158495	0.678537
2457	RPB9	0.562132	5.16516	1.98768	0.158584	0.678537
3877	MCH1	0.509178	5.64628	1.98741	0.158612	0.678537
3860	YPL185W	0.318928	8.04066	1.98556	0.158806	0.678562
921	VTS1	0.290033	7.81756	1.98467	0.158899	0.678562
2822	MRPL7	2.48711	0.34587	1.98331	0.159042	0.678568
1568	YMR206W	-0.265927	8.71213	1.97947	0.159446	0.679693
2371	ATP5	0.949638	3.13082	1.97307	0.160122	0.68191
2564	YJR146W	-0.230212	9.21829	1.9698	0.160469	0.68191
1928	KIN1	-0.231432	8.99875	1.96894	0.16056	0.68191
2034	YAR040C	-0.324646	8.17188	1.96706	0.16076	0.68191
666	SFH5	-0.370071	7.9905	1.96517	0.160961	0.68191
397	TMA46	-0.391888	7.51037	1.96425	0.161059	0.68191
1655	TRM8	-0.22998	9.14609	1.96414	0.161072	0.68191
2616	HMO1	0.593229	4.6134	1.96388	0.161099	0.68191
4016	PHB1	0.286108	7.77585	1.96119	0.161386	0.682505
2583	SMK1	-2.87884	0.525644	1.95984	0.161531	0.682505
193	KRE28	2.34832	0.540134	1.95663	0.161874	0.682505
3953	SED4	0.380549	7.18583	1.95577	0.161967	0.682505
4145	YGR250C	0.244617	8.78164	1.95329	0.162233	0.682505
2135	TDH2	-0.234586	8.90939	1.95119	0.162458	0.682505
137	YPL014W	-0.380758	7.50367	1.95044	0.162539	0.682505
4133	VMA21	0.635868	3.78611	1.95041	0.162543	0.682505
2067	HUA2	0.307923	7.66404	1.94948	0.162643	0.682505
2908	BDH1	0.319863	8.61464	1.94822	0.162779	0.682505
4206	MNT3	-0.400742	6.86277	1.94804	0.162798	0.682505
332	SSP2	-0.429775	7.32517	1.94373	0.163264	0.68342
4072	SNQ2	-0.243772	9.17124	1.9434	0.1633	0.68342
4107	CMK2	0.256667	8.68469	1.94106	0.163553	0.683484
2637	FRE6	0.262152	7.95949	1.94064	0.163599	0.683484
1629	VPS33	-0.710377	4.42258	1.93914	0.163762	0.68357
755	YGR137W	-0.316253	7.24972	1.93711	0.163983	0.68367
2276	AIM36	0.272707	8.28064	1.93373	0.164351	0.68367
513	EHT1	-0.314758	7.69057	1.93262	0.164472	0.68367
3056	YFL006W	0.229363	8.41203	1.93247	0.164489	0.68367
398	TIF1	-0.837571	4.977	1.92836	0.164938	0.68367
4219	YBL029W	-0.460151	6.67188	1.92836	0.164938	0.68367
2493	ERV15	0.315313	6.60301	1.92446	0.165366	0.68367
2400	OSM1	-0.385401	6.1142	1.92414	0.165401	0.68367
425	ADA2	0.773393	4.44155	1.92261	0.165569	0.68367
1131	HTD2	0.601969	5.57046	1.9223	0.165603	0.68367
4486	WAR1	-1.01999	2.72469	1.92137	0.165706	0.68367
308	EPS1	-0.481123	6.08266	1.92091	0.165757	0.68367
2926	RTC3	0.427824	6.62196	1.9209	0.165757	0.68367
2013	YMR252C	0.283301	8.63302	1.92076	0.165772	0.68367
3028	YCR102C	-0.289589	7.84049	1.91863	0.166008	0.684056
2638	YDL094C	1.15296	1.60729	1.91524	0.166383	0.685014
1755	TMA17	-0.384845	8.24815	1.91377	0.166545	0.685088
1944	VPS30	-0.409733	7.51315	1.9125	0.166685	0.685088
324	OSW2	-0.446595	5.65316	1.90949	0.16702	0.685878
1074	VPS41	-0.476384	6.12851	1.90702	0.167294	0.686273
2496	YKR073C	-2.86413	0.965078	1.90606	0.167401	0.686273
3190	NSR1	0.31672	7.16483	1.90414	0.167616	0.686571
2711	YDR222W	-0.371973	7.10641	1.90043	0.16803	0.687423
82	CAP1	-0.474171	7.08761	1.89817	0.168284	0.687423
3899	AMF1	-0.317096	8.45509	1.89778	0.168327	0.687423
3832	SBH2	0.232891	9.10027	1.89665	0.168454	0.687423
2819	VPS3	-1.02962	2.92844	1.8959	0.168538	0.687423
4482	IGO1	0.384993	6.95738	1.89409	0.168741	0.687671
4024	ATP2	0.7803	4.47298	1.89123	0.169063	0.687911
1961	SPR3	-0.643902	3.24186	1.89027	0.169171	0.687911
3194	RTR2	-0.250821	8.00893	1.88947	0.169261	0.687911
81	YFR018C	0.234082	8.45467	1.8885	0.169372	0.687911
4432	BYE1	-0.187922	9.3285	1.88282	0.170014	0.689941
1458	ERP6	-0.526809	5.11012	1.8809	0.170232	0.690098
1912	SNF8	-0.842654	4.50103	1.87761	0.170606	0.690098
3748	YDL118W	0.58426	4.77048	1.87627	0.170758	0.690098
4198	ECM29	0.30586	7.9243	1.87365	0.171057	0.690098
4169	YLR041W	-0.323943	8.63313	1.87335	0.171092	0.690098
1261	YPR150W	0.331942	7.27282	1.8731	0.17112	0.690098
1003	MRS4	-0.293788	7.80428	1.87289	0.171145	0.690098
4406	PMT5	0.259405	7.50927	1.87049	0.171419	0.690098
62	BUD26	-2.00106	2.49012	1.87008	0.171466	0.690098
171	ARR2	-0.285246	8.36642	1.86991	0.171486	0.690098
4205	PTC5	-0.238587	8.92682	1.86735	0.171779	0.690645
3331	NIT1	-0.273611	8.20599	1.86622	0.171908	0.690645
4190	BUD23	0.604105	4.49204	1.86323	0.172253	0.691451
1562	YBR232C	-0.2007	8.9014	1.86027	0.172594	0.691839
2136	YHR039C-B	0.663155	4.71272	1.85704	0.172967	0.691839
3542	PES4	0.267607	8.81156	1.85534	0.173164	0.691839
1793	MTC2	0.426593	6.38004	1.85402	0.173317	0.691839
2158	YLR446W	0.21985	8.29497	1.85358	0.173368	0.691839
2608	DIG1	-0.685004	5.36986	1.85328	0.173402	0.691839
3977	RPS11B	-0.772226	4.50827	1.8531	0.173423	0.691839
4551	ATP25	0.683968	4.51761	1.85245	0.173498	0.691839
1171	PET191	0.239936	8.17201	1.84945	0.173847	0.692656
690	INO1	0.214742	8.90685	1.84778	0.174042	0.692861
4008	YIL100W	-0.599168	4.17623	1.84063	0.174877	0.695096
3880	YGR054W	-0.883023	2.4442	1.8405	0.174892	0.695096
4680	EPT1	-0.305546	7.51262	1.83641	0.175373	0.696431
2308	SYT1	-0.305657	8.50933	1.83314	0.175757	0.697381
3133	RAS2	-0.258256	7.79654	1.82935	0.176204	0.698109
548	CHA1	-0.302894	6.65727	1.82913	0.17623	0.698109
2990	YER079W	0.309469	8.28764	1.82373	0.176869	0.700066
1127	MCP2	0.255555	7.76553	1.81934	0.177392	0.701251
2164	MDM31	1.19804	2.71905	1.81814	0.177535	0.701251
735	IRC4	-2.86192	0.669221	1.81748	0.177613	0.701251
1376	RIM20	-0.392396	6.67778	1.81633	0.177751	0.701251
2119	YIL058W	0.403957	6.49015	1.81318	0.178128	0.70137
3855	YKR033C	-0.319939	7.03986	1.81255	0.178202	0.70137
4178	NEW1	0.393075	6.27978	1.81242	0.178218	0.70137
775	DNM1	0.365614	6.63748	1.80953	0.178564	0.701894
1777	BUD3	0.393714	7.08816	1.80888	0.178643	0.701894
182	ATH1	0.259211	7.87472	1.80518	0.179088	0.703069
3312	IRC19	1.28749	2.69647	1.8012	0.179567	0.704377
1334	NBP2	0.544469	5.33784	1.79916	0.179814	0.70477
3329	SPE1	0.379923	7.74498	1.79094	0.180812	0.706664
1834	IRC7	0.392969	6.95466	1.79039	0.180879	0.706664
3348	PAM17	0.29455	7.80994	1.7902	0.180902	0.706664
1929	YOR296W	-0.361124	7.23968	1.78969	0.180964	0.706664
273	SRB5	0.446982	6.18401	1.78902	0.181046	0.706664
1482	TWF1	-0.212198	8.53441	1.78783	0.181191	0.706664
4154	BNA6	0.32427	7.48667	1.78674	0.181324	0.706664
1050	ERV46	0.317791	8.00892	1.78366	0.1817	0.707558
643	VEL1	-0.466105	6.07668	1.78119	0.182003	0.708166
3675	PRM15	0.193522	9.19145	1.77893	0.182281	0.708326
2055	MSW1	1.23973	2.81502	1.77823	0.182367	0.708326
3859	YMR279C	0.250039	7.67572	1.77588	0.182657	0.708326
1554	SKG3	-0.348543	7.12999	1.77517	0.182744	0.708326
4194	CAD1	0.227265	8.0848	1.77363	0.182933	0.708326
4346	YGR015C	0.274663	7.23543	1.77015	0.183364	0.708326
1760	YMR027W	-0.255047	8.42247	1.76968	0.183421	0.708326
699	ASR1	-0.231399	8.33579	1.76886	0.183524	0.708326
3075	NDE2	0.35306	6.43459	1.76746	0.183696	0.708326
4264	FSF1	0.283292	8.00116	1.76598	0.183881	0.708326
733	HUR1	1.18069	3.28575	1.76179	0.184402	0.708326
298	SUT2	0.245259	8.39489	1.75992	0.184635	0.708326
129	PEX18	0.326241	6.41686	1.75922	0.184722	0.708326
2584	RCO1	-0.365972	7.6802	1.75881	0.184773	0.708326
656	YUR1	0.391523	7.03672	1.75876	0.18478	0.708326
1264	ZDS1	-0.218927	8.86533	1.75675	0.18503	0.708326
2252	YLR280C	-0.265264	8.77469	1.75637	0.185078	0.708326
2543	AFT1	-1.65821	3.54266	1.75518	0.185227	0.708326
3066	PKR1	0.720409	4.44582	1.7547	0.185287	0.708326
1039	GND2	-0.236754	8.9961	1.75331	0.185461	0.708326
3935	HOS1	-0.317547	7.65835	1.75301	0.185499	0.708326
3944	RPL8B	0.306765	7.69698	1.75257	0.185554	0.708326
3582	SBA1	0.275788	8.31882	1.75151	0.185687	0.708326
1354	BAR1	-1.94045	1.37448	1.7515	0.185688	0.708326
1990	OCA6	0.258879	8.16334	1.75058	0.185804	0.708326
1309	VMA22	-3.53122	0.916656	1.75007	0.185867	0.708326
1906	PSD2	-0.247771	8.97206	1.74834	0.186085	0.708496
2868	CHS6	0.252213	7.93889	1.74667	0.186296	0.708496
826	YIL167W	-0.186216	9.22933	1.74621	0.186353	0.708496
2438	TMT1	-0.280977	7.78666	1.74255	0.186817	0.709365
4795	PTP2	0.374954	6.17557	1.74085	0.187032	0.709365
3679	YNL058C	-0.302121	7.44661	1.74057	0.187067	0.709365
1323	RPL18B	-0.269534	8.49295	1.73975	0.187171	0.709365
1422	CYM1	-0.343724	7.92478	1.73682	0.187542	0.710211
2585	CLU1	-0.275193	8.76077	1.73299	0.188029	0.711498
638	NTC20	0.293256	6.95862	1.73176	0.188187	0.711536
632	BGL2	-0.408134	6.11327	1.73025	0.188379	0.711703
2426	YCR050C	0.338778	6.80206	1.72189	0.18945	0.714899
4232	YCL012W	-0.228003	8.8565	1.71944	0.189765	0.714899
933	PIL1	-0.287426	7.62959	1.71926	0.189789	0.714899
1853	GGA1	-0.31374	8.00333	1.71902	0.189819	0.714899
4608	NUC1	0.4072	6.2367	1.71581	0.190234	0.715904
840	YDR015C	0.223266	8.50293	1.71464	0.190385	0.715913
2442	ITC1	0.292016	6.58609	1.71193	0.190735	0.716658
2476	ATG20	0.252362	7.86071	1.70987	0.191002	0.716658
4473	VAM6	0.270617	7.06327	1.70966	0.191029	0.716658
3937	BCK2	-0.474471	6.60699	1.70843	0.191189	0.716697
3287	CPS1	-0.329185	7.44601	1.7019	0.19204	0.719329
2830	FMP46	0.284148	7.99627	1.69978	0.192317	0.719807
1516	PCL1	0.283075	8.3793	1.69831	0.19251	0.719968
3326	GYP8	-1.37349	1.59591	1.69433	0.193031	0.721113
3634	DJP1	-0.360442	7.25656	1.69311	0.193192	0.721113
3093	ELP3	-0.8395	3.43941	1.69255	0.193265	0.721113
2265	PAU11	0.251512	7.82132	1.69052	0.193533	0.721336
2061	POM152	0.290622	8.42347	1.68958	0.193656	0.721336
3771	GDH1	-0.347044	7.99271	1.68866	0.193778	0.721336
2237	GTS1	-0.282852	7.66718	1.68567	0.194173	0.721336
3586	SIP18	-0.201446	8.21731	1.68549	0.194197	0.721336
119	MUP1	-0.0539885	10.8193	1.68252	0.19459	0.721336
3705	CYC1	0.272673	8.37764	1.68247	0.194596	0.721336
3059	VAC14	1.10887	3.37444	1.68242	0.194604	0.721336
4261	STE24	-0.238332	9.19773	1.68172	0.194696	0.721336
350	ALB1	-0.147652	9.41634	1.67981	0.19495	0.721336
4257	YOR055W	-0.273153	7.79183	1.67873	0.195093	0.721336
4032	PHO89	0.238886	8.81132	1.6777	0.195231	0.721336
2475	LAT1	-0.319498	7.36658	1.67739	0.195271	0.721336
3962	INA1	0.327665	6.71787	1.67374	0.195758	0.721998
736	CST6	0.494819	6.18555	1.67305	0.19585	0.721998
2971	SMF3	-0.286242	8.48644	1.67268	0.1959	0.721998
1296	YNL194C	-0.25623	8.22423	1.67043	0.196201	0.722552
4069	HPA2	0.371943	7.34566	1.66623	0.196764	0.723848
585	PUT4	-0.233303	8.59961	1.66557	0.196853	0.723848
2011	UTR2	-2.83484	0.64119	1.66444	0.197004	0.723852
3847	YET2	-0.258012	8.48079	1.65889	0.197753	0.725958
3211	ANR2	0.322179	8.22125	1.65796	0.197879	0.725958
510	HSP31	0.684014	4.85218	1.65618	0.19812	0.726291
408	GMC2	0.19101	9.25594	1.65411	0.1984	0.726762
3723	MSM1	0.90292	4.69075	1.64628	0.199466	0.72881
4268	YFT2	-0.418628	7.38251	1.64487	0.199658	0.72881
4250	SIF2	-0.492262	6.77489	1.64465	0.199688	0.72881
2041	ETT1	-0.383741	7.1992	1.6438	0.199804	0.72881
3096	YBR027C	-0.29582	8.37141	1.6429	0.199928	0.72881
3831	ELP2	-1.19746	4.18986	1.64094	0.200196	0.72881
2235	SSQ1	-1.2603	2.69997	1.6394	0.200407	0.72881
3717	RPP2A	-0.548295	6.4691	1.63873	0.200499	0.72881
1411	IML2	0.206568	9.1482	1.6385	0.200532	0.72881
639	STB5	-1.89851	1.34244	1.63562	0.200927	0.72881
1410	YMD8	0.325916	6.97038	1.63469	0.201055	0.72881
1688	ATG23	0.207779	8.916	1.63424	0.201118	0.72881
941	RSM24	1.48732	1.46275	1.63409	0.201138	0.72881
1749	MDM12	-2.45267	1.50769	1.6328	0.201317	0.72881
3668	MPD1	-1.68412	1.10816	1.63124	0.201532	0.72881
3000	CWP1	-0.300167	7.91056	1.63038	0.20165	0.72881
681	EMC1	-2.64096	0.748974	1.62785	0.202001	0.72881
471	PEX11	0.20298	8.23219	1.62677	0.202151	0.72881
181	VPS70	-0.232476	8.99726	1.62631	0.202214	0.72881
3050	PEX31	0.233423	8.54163	1.62406	0.202526	0.72881
1835	VCX1	-2.86613	0.638253	1.62335	0.202626	0.72881
2463	RTS3	0.326499	7.32271	1.62309	0.202662	0.72881
1063	YPL080C	-0.49016	5.77065	1.62262	0.202726	0.72881
3546	YDR491C	-0.318329	7.49121	1.62131	0.202909	0.72881
3758	RER1	0.312025	6.65775	1.61938	0.203178	0.72881
788	YLF2	-0.26599	7.43288	1.61932	0.203187	0.72881
2692	GYL1	0.198858	8.99839	1.61927	0.203194	0.72881
1964	PET309	0.713504	4.06847	1.61926	0.203195	0.72881
2361	YAR029W	0.243839	8.23218	1.61361	0.203985	0.7311
2149	RFM1	0.402991	6.57985	1.6101	0.204478	0.732322
3862	YJR087W	0.195999	9.37468	1.60895	0.204639	0.732352
1850	YSC84	-0.25847	8.14125	1.60576	0.205089	0.733055
1515	MCH4	0.216808	8.84006	1.6054	0.20514	0.733055
3245	MSC1	-0.627354	6.15029	1.60134	0.205713	0.733856
1565	RAD51	-0.862228	4.025	1.60059	0.20582	0.733856
347	ZAP1	0.710646	4.19432	1.60043	0.205842	0.733856
284	YLR416C	0.324332	7.05471	1.5992	0.206017	0.733856
4713	AIM6	0.205168	8.61403	1.59828	0.206148	0.733856
4552	YKL169C	-1.38706	2.18204	1.59736	0.206278	0.733856
2996	PTK2	0.204967	8.85017	1.59247	0.206974	0.735106
571	YOR053W	-0.242933	8.99047	1.58961	0.207381	0.735106
458	YBR197C	0.319507	8.22918	1.58923	0.207436	0.735106
1384	DON1	-0.323139	7.42169	1.58842	0.207552	0.735106
1831	RAD55	-0.481088	6.0976	1.58598	0.207901	0.735106
369	YPR174C	-0.23183	7.66184	1.58559	0.207958	0.735106
2008	RTN1	-0.321693	7.33624	1.58493	0.208052	0.735106
2749	BSC5	0.176839	9.29607	1.58377	0.208218	0.735106
1533	TRX2	-0.307161	7.75107	1.58365	0.208235	0.735106
2536	SPT3	2.52576	0.364044	1.58198	0.208475	0.735106
1215	LDS1	0.306144	8.37093	1.57946	0.208838	0.735106
1394	RPN10	-0.455068	6.00741	1.57931	0.208861	0.735106
2344	UBP14	0.200375	8.61906	1.57772	0.20909	0.735106
932	ADH3	0.277563	7.90547	1.5776	0.209107	0.735106
3920	UFO1	-0.241318	9.08384	1.57756	0.209113	0.735106
1795	MBF1	0.210142	8.30711	1.57649	0.209267	0.735106
399	KTR3	-0.217017	8.92548	1.57597	0.209343	0.735106
2053	RSR1	0.227418	7.94117	1.57544	0.209418	0.735106
239	HDA1	0.224203	8.14998	1.57468	0.209529	0.735106
1927	MIX17	0.230228	8.37158	1.57349	0.209701	0.735175
3588	CAR2	0.193591	8.72828	1.57139	0.210006	0.735708
3553	OMA1	1.87927	0.759845	1.56937	0.210299	0.736199
2518	PHO5	-0.336909	6.75779	1.56531	0.21089	0.737731
1011	NRM1	-0.334108	7.5585	1.56342	0.211164	0.737801
1540	ATG9	-0.146737	9.44274	1.56269	0.211272	0.737801
3430	YPR172W	0.284744	7.13577	1.56202	0.211369	0.737801
2786	KIP3	0.297774	7.74552	1.56023	0.211631	0.738014
3258	YHL008C	0.2916	7.21955	1.55951	0.211737	0.738014
660	YMR317W	0.225093	8.96947	1.55771	0.212	0.738398
2577	EXO1	-0.579646	4.15022	1.55617	0.212226	0.738493
16	ACO2	0.274556	8.10585	1.55544	0.212334	0.738493
3845	MGA2	-0.388089	6.59757	1.55267	0.212741	0.739375
1477	YGR149W	-0.473634	4.81735	1.54911	0.213268	0.74067
1010	HES1	-2.61137	0.574271	1.54676	0.213614	0.741221
4326	HCS1	-0.270332	8.39857	1.54595	0.213734	0.741221
2219	YIL055C	-0.199625	8.95795	1.5436	0.214083	0.74174
1757	GOR1	0.153371	9.86249	1.54039	0.21456	0.74174
2997	NAB6	-0.4776	6.10943	1.54026	0.214579	0.74174
1900	YPR096C	-0.143363	9.43029	1.53915	0.214745	0.74174
1519	MRPS12	-2.57466	0.575894	1.53859	0.214828	0.74174
2528	YKR012C	-0.207731	8.47424	1.53524	0.215328	0.74174
3743	SNT1	0.31264	7.79118	1.53489	0.21538	0.74174
4284	SWT1	-0.393096	7.25886	1.53451	0.215438	0.74174
4427	YKL075C	0.334327	7.69592	1.53449	0.21544	0.74174
3881	YKL071W	0.215431	8.24514	1.53415	0.21549	0.74174
3878	RDS2	-0.241783	8.42011	1.53357	0.215577	0.74174
2132	IZH3	-0.282245	7.62607	1.53079	0.215993	0.742641
1190	BAS1	0.220044	8.81771	1.52898	0.216266	0.743047
584	YPK2	0.194003	9.1571	1.52465	0.216917	0.744755
4360	SSH4	-0.346355	7.00505	1.52067	0.217518	0.746285
1564	GIC2	-0.263731	7.60886	1.51858	0.217834	0.746359
429	MPM1	0.22868	8.34718	1.51652	0.218147	0.746359
1674	ECL1	-0.186927	8.41386	1.51641	0.218163	0.746359
4056	ASI2	-0.22866	8.53864	1.51607	0.218214	0.746359
3693	YBR075W	0.214352	7.9074	1.51412	0.218511	0.746359
3199	IDP3	-0.208091	8.87592	1.51311	0.218666	0.746359
3531	SPE4	-0.190738	9.42215	1.51025	0.219101	0.746359
2022	YOR041C	-0.252515	7.27038	1.50942	0.219228	0.746359
158	MRPL9	0.523439	5.42284	1.50876	0.219328	0.746359
802	SAM2	-0.267905	8.19316	1.50775	0.219483	0.746359
3174	LRS4	0.49875	5.04912	1.5075	0.219521	0.746359
3574	KIN4	0.260678	7.3549	1.507	0.219597	0.746359
402	PER1	0.668537	4.3441	1.50677	0.219633	0.746359
1525	YGR018C	-0.1706	9.46408	1.50627	0.219709	0.746359
3355	RPS17A	0.897486	3.84434	1.5041	0.220042	0.746618
3779	NDJ1	0.26302	8.51039	1.50375	0.220095	0.746618
3622	LEE1	-0.382393	7.14838	1.50158	0.220428	0.747222
963	LOA1	2.03695	1.13703	1.49791	0.220993	0.7481
726	CNL1	0.252706	7.57205	1.49788	0.220998	0.7481
3535	CCR4	-0.710972	5.28364	1.4961	0.221272	0.748501
3051	YER188W	-0.30012	7.72662	1.49353	0.221669	0.749319
1427	SPS2	0.283066	7.31422	1.49155	0.221976	0.749679
2907	SCY1	-0.221167	9.40404	1.49039	0.222156	0.749679
3820	NIP100	-0.386344	6.50638	1.48983	0.222242	0.749679
40	YCR061W	0.386496	6.38332	1.48788	0.222545	0.750175
4220	RAD4	-0.300097	6.89417	1.48287	0.223327	0.752283
416	CUS2	0.281405	6.7668	1.47407	0.224705	0.755756
1901	ATP10	0.517416	5.91806	1.47366	0.224769	0.755756
518	YCL023C	-0.13693	10.0524	1.47289	0.22489	0.755756
4260	CPR8	0.264746	8.25648	1.47229	0.224985	0.755756
3327	CSR1	0.234631	8.50991	1.4691	0.225487	0.756702
2408	HOC1	-0.320154	7.73914	1.46805	0.225653	0.756702
1445	RPS18B	-2.60165	0.912073	1.46653	0.225894	0.756702
1415	OMS1	-0.444536	5.80393	1.46652	0.225895	0.756702
150	BUD4	-0.211235	9.61628	1.46496	0.226143	0.756983
2885	YAT1	0.226953	7.89215	1.46401	0.226293	0.756983
4342	SCS22	-0.188211	9.39639	1.46038	0.22687	0.757938
869	PIB2	-0.499045	5.09788	1.46023	0.226893	0.757938
588	YOL107W	0.197774	8.58504	1.45897	0.227094	0.758083
3858	DRS2	-0.603926	5.13315	1.45707	0.227397	0.758567
18	YOR024W	-0.172665	8.95782	1.45189	0.228224	0.7608
2574	SER33	-0.190579	9.0205	1.44524	0.229294	0.763837
2559	RPL2A	0.347012	6.78516	1.44095	0.229986	0.765389
2280	ALG6	-0.272726	8.24945	1.44038	0.230078	0.765389
3275	SCW11	-0.302072	7.22031	1.4392	0.230269	0.765497
1463	WSC4	0.336682	7.31084	1.43391	0.231128	0.767648
2892	YGR291C	0.276808	7.50643	1.43325	0.231235	0.767648
3969	FDC1	0.226446	8.25383	1.43199	0.23144	0.767799
3791	COX5A	-0.223963	8.76028	1.43031	0.231714	0.76784
724	AMD1	0.50864	4.91841	1.42946	0.231853	0.76784
1268	SOH1	-1.46961	2.8053	1.42888	0.231948	0.76784
4657	YDL242W	-0.22488	9.46134	1.42801	0.23209	0.76784
2737	ATG36	-0.381436	7.89554	1.42431	0.232695	0.768974
1971	GGA2	-0.389638	6.5958	1.42397	0.232752	0.768974
1774	HMG2	0.360315	6.09165	1.42096	0.233245	0.770076
2288	TOS3	-0.242303	8.05444	1.41615	0.234039	0.772168
2632	PAP2	0.481868	6.04595	1.41067	0.234945	0.774626
2820	VPS68	-0.255052	7.55025	1.40747	0.235476	0.775847
4636	IVY1	-0.231684	8.02133	1.40365	0.236113	0.776802
28	PEX3	-0.35935	6.97423	1.40205	0.236381	0.776802
4249	YCR001W	-0.438131	4.5888	1.40193	0.236402	0.776802
3769	SSF1	0.621729	4.88102	1.40187	0.236411	0.776802
1748	AXL1	-2.56643	0.608686	1.40056	0.23663	0.776992
4358	YBR285W	-0.196811	8.95465	1.39828	0.237012	0.777103
268	CTM1	0.228277	7.37995	1.39789	0.237077	0.777103
3104	APL2	-0.555862	5.87271	1.39679	0.237262	0.777103
2533	ELO2	-0.350687	7.0842	1.39444	0.237656	0.777103
3584	VMA3	-0.723144	4.10602	1.39414	0.237707	0.777103
3767	YER187W	-0.354478	7.38584	1.39394	0.237741	0.777103
237	RPL26B	0.201853	8.9405	1.39244	0.237993	0.777103
184	YDL038C	1.70861	0.702443	1.39241	0.237999	0.777103
2029	AFB1	0.243642	6.83419	1.39049	0.238323	0.777103
327	DNL4	0.210867	8.9288	1.39013	0.238383	0.777103
1815	PTR2	0.252047	7.4301	1.38875	0.238617	0.777103
1370	YJL045W	-0.155573	9.43278	1.38813	0.238722	0.777103
459	NUP42	-0.276005	8.28936	1.38449	0.239338	0.777103
3520	RGA2	-2.59686	0.541912	1.38414	0.239397	0.777103
1573	YKL199C	-0.334486	7.67721	1.38248	0.239679	0.777103
3137	SLX9	-0.726621	3.86191	1.38196	0.239768	0.777103
1732	CAR1	-0.224441	7.94279	1.38174	0.239805	0.777103
1166	SWD1	-0.375072	7.06909	1.38102	0.239927	0.777103
4386	MAF1	-2.55726	0.670338	1.38044	0.240026	0.777103
776	PFK27	0.252453	8.69393	1.38031	0.240048	0.777103
2816	AIM23	-0.579159	3.64366	1.38029	0.240052	0.777103
303	YMR086C-A	-0.292844	8.33465	1.37929	0.240222	0.777132
392	YOR186W	-1.63567	1.18193	1.37755	0.240519	0.777569
4723	FIG1	-0.233574	7.15605	1.37567	0.240841	0.778089
1948	YPS3	-0.2206	8.78655	1.3709	0.241658	0.780204
4682	BNA1	-0.258866	7.8473	1.36958	0.241884	0.780404
4255	DCC1	-3.79446	1.88833	1.368	0.242156	0.780404
2359	CNM67	-3.61706	1.37463	1.36771	0.242206	0.780404
930	COX10	-0.487585	5.8568	1.36653	0.242409	0.780407
701	PCL6	-0.162796	9.46985	1.36503	0.242668	0.780407
521	YOL162W	0.2126	8.41797	1.36489	0.242692	0.780407
3227	CAJ1	0.341429	7.07772	1.3632	0.242984	0.780602
1379	YPL197C	-0.359154	6.09513	1.36266	0.243077	0.780602
4458	MAP2	-0.290039	6.99026	1.36166	0.243249	0.780634
2268	RRT13	-0.193079	8.94955	1.35994	0.243548	0.781072
3879	YBR064W	-0.22241	9.04364	1.35823	0.243845	0.781184
3476	YPR195C	-0.281615	7.05514	1.3564	0.244162	0.781184
2153	CSG2	-0.671623	4.67102	1.35535	0.244344	0.781184
4535	RAD2	0.251685	7.72276	1.35464	0.244468	0.781184
2714	SCD6	0.238126	7.90733	1.35432	0.244525	0.781184
670	MSY1	0.975203	3.17796	1.35366	0.244639	0.781184
3098	PEX7	-0.265443	6.84803	1.35321	0.244718	0.781184
2441	AVT2	0.250564	7.67718	1.35196	0.244936	0.781192
1502	PFF1	-0.173664	9.35072	1.35134	0.245045	0.781192
2771	YNL109W	-0.497495	5.75311	1.34635	0.245917	0.783152
78	DDI3	-0.287273	7.92876	1.34582	0.246011	0.783152
4692	MOG1	-0.934001	4.25893	1.34504	0.246147	0.783152
1180	QDR3	0.191199	8.95181	1.34268	0.246561	0.783405
2847	SIA1	0.388319	6.34122	1.34139	0.246788	0.783405
3808	SDT1	-2.30359	0.472908	1.34118	0.246825	0.783405
1919	MPO1	-0.254374	7.80922	1.34037	0.246969	0.783405
4146	ARA2	0.185322	8.89937	1.33941	0.247138	0.783405
449	RCF1	0.458355	4.64093	1.33904	0.247203	0.783405
1275	NGL2	-0.157911	9.27039	1.33641	0.247668	0.783677
2736	RIM4	-0.251658	8.36049	1.33632	0.247683	0.783677
968	HST1	-0.331819	7.7255	1.3358	0.247777	0.783677
1743	YDR095C	-0.207664	8.69258	1.33009	0.24879	0.785923
2914	MAK32	-0.252042	7.64039	1.32916	0.248956	0.785923
3446	MHR1	0.713321	3.27559	1.32904	0.248976	0.785923
1437	PUS6	0.200298	8.45982	1.32607	0.249506	0.786094
3392	THI74	1.82149	0.488268	1.32573	0.249566	0.786094
973	DUG1	-0.367517	7.2495	1.32499	0.249698	0.786094
1620	NKP2	0.424861	5.35797	1.32213	0.250211	0.786094
3220	YJR037W	0.0857236	10.2542	1.32131	0.250357	0.786094
112	SAS4	0.283254	6.75138	1.32042	0.250517	0.786094
2545	BEM3	0.262657	7.90252	1.32026	0.250545	0.786094
4576	FLX1	-0.608939	4.85016	1.31933	0.250712	0.786094
1367	GTT1	0.272718	7.89252	1.3183	0.250897	0.786094
702	FTH1	-0.240809	8.26578	1.31824	0.250909	0.786094
758	GTB1	-0.289495	6.98822	1.3153	0.251437	0.786094
4015	SIN4	0.475848	5.2212	1.3149	0.251509	0.786094
556	BMT2	0.225509	8.12274	1.31467	0.251551	0.786094
903	YNR064C	0.159044	9.36014	1.31389	0.251691	0.786094
4330	SAL1	-0.216968	8.20265	1.31265	0.251916	0.786094
1998	ALD3	-0.214457	8.73623	1.31064	0.252278	0.786094
496	PMP2	0.322651	6.81049	1.31053	0.252299	0.786094
1208	YJL181W	0.247007	8.55735	1.3101	0.252377	0.786094
1079	VPS63	-0.437495	5.56766	1.30947	0.252491	0.786094
4801	VPS24	0.679551	4.40361	1.30888	0.252598	0.786094
1169	YDR537C	0.185813	8.44425	1.30828	0.252706	0.786094
893	YPR089W	-0.244733	7.13947	1.30767	0.252816	0.786094
1256	YMR172C-A	0.195075	8.85252	1.30704	0.252932	0.786094
1210	BIM1	0.170118	8.56267	1.30678	0.252978	0.786094
2087	SFC1	-2.25894	0.867953	1.30577	0.253163	0.786094
3371	YNL035C	-0.225245	8.39956	1.30451	0.253391	0.786094
2154	SKI2	-0.379531	6.6269	1.30412	0.253463	0.786094
4730	YML058C-A	-0.267126	8.5712	1.30336	0.2536	0.786094
2019	YER152C	-0.287171	7.56384	1.29875	0.254441	0.788121
659	IRC25	-0.313601	7.47262	1.29751	0.254668	0.788121
4347	YKU80	-0.295118	7.98356	1.2971	0.254744	0.788121
2932	RML2	0.713228	4.57955	1.29087	0.255888	0.790058
2213	PET127	0.984032	1.8412	1.28916	0.256203	0.790058
3410	SDH5	0.234299	8.16636	1.28887	0.256257	0.790058
4670	YKE2	-0.917235	2.34179	1.28883	0.256264	0.790058
1091	YKL053W	0.529297	4.9058	1.28788	0.256438	0.790058
1305	SYM1	1.61427	0.813134	1.28777	0.25646	0.790058
3055	YDR278C	-0.337173	6.00602	1.28673	0.256651	0.790058
1123	GPP2	-0.224349	7.95045	1.28656	0.256683	0.790058
4563	YML048W-A	-0.53091	3.4744	1.28363	0.257226	0.790428
4263	YOL098C	0.188375	8.70314	1.2834	0.257268	0.790428
4557	YKL077W	0.265863	7.6629	1.2827	0.257397	0.790428
3690	YCR085W	-0.236352	8.36379	1.28082	0.257746	0.790428
1431	STO1	0.206705	7.23908	1.28059	0.257789	0.790428
1198	FRE5	0.249179	7.2885	1.2802	0.257861	0.790428
1996	CBS1	0.345442	5.59132	1.27972	0.257952	0.790428
2239	FLO10	-0.172432	9.03776	1.27876	0.258129	0.79047
4731	YOR029W	-0.226268	9.10368	1.27701	0.258456	0.790695
3696	RPL43A	-0.804143	4.529	1.2766	0.258531	0.790695
278	YAP1802	0.317412	7.39193	1.27284	0.259235	0.791463
1373	YKR078W	0.254191	8.00758	1.2728	0.259243	0.791463
1761	PRE9	-0.341793	6.12823	1.27168	0.259452	0.791463
3597	CHC1	-2.54186	0.621078	1.27129	0.259525	0.791463
3103	ECM27	-0.182263	8.65399	1.27014	0.259741	0.791463
1160	LSC2	-0.532842	4.08843	1.26979	0.259806	0.791463
4177	DYN2	0.210774	8.99667	1.26912	0.259932	0.791463
1419	YEL010W	-0.262886	7.95244	1.26681	0.260366	0.791965
3101	YBR300C	1.64017	0.805365	1.26538	0.260634	0.791965
4554	SIT4	1.56808	1.88932	1.26421	0.260855	0.791965
1307	PET18	-0.317414	7.10204	1.26381	0.260931	0.791965
1876	MSC2	-0.2302	7.21704	1.26301	0.261083	0.791965
3340	RPP1B	-0.485402	5.35832	1.263	0.261084	0.791965
2641	TRM82	-1.69809	1.27643	1.26085	0.26149	0.792699
4493	GLC8	0.194453	9.12304	1.25661	0.262294	0.79426
1676	CSI1	0.241361	8.24124	1.25639	0.262335	0.79426
172	EST2	0.286594	7.14775	1.25477	0.262644	0.794384
739	YOR088W	-0.191463	8.06404	1.25444	0.262706	0.794384
3884	YFL013W-A	0.290914	6.97874	1.25283	0.263013	0.794814
4121	CUP9	-0.264929	8.57883	1.25082	0.263395	0.79547
1290	SGT2	-0.175331	9.018	1.24286	0.264921	0.799578
3642	CBP4	-0.312929	7.86353	1.24087	0.265303	0.800228
1905	YJR030C	-0.203275	8.36399	1.23948	0.265572	0.800538
4653	GAL4	-0.238804	8.26472	1.23619	0.266207	0.801797
4564	PHO13	-0.914978	2.02414	1.2351	0.266417	0.801797
630	MRPL17	-0.291286	7.54154	1.23315	0.266795	0.801797
886	YJL022W	-0.344766	6.49609	1.23228	0.266965	0.801797
1119	YMR144W	0.175755	8.57188	1.23167	0.267082	0.801797
792	MSS11	-0.182489	8.88302	1.23105	0.267203	0.801797
3060	YNL143C	-0.140835	9.39025	1.23016	0.267375	0.801797
3400	YKL097C	0.337248	6.99614	1.23002	0.267404	0.801797
2075	YPR117W	0.250893	7.20841	1.22959	0.267487	0.801797
1175	YMR262W	-0.192556	9.12838	1.22765	0.267866	0.80243
4212	STE23	-0.227194	7.55984	1.22572	0.268242	0.803058
4195	SAC1	-3.73527	1.25013	1.2232	0.268734	0.803397
2494	PGC1	0.259556	7.7227	1.22153	0.26906	0.803397
2573	BUR2	0.536692	3.96128	1.22108	0.269149	0.803397
1825	ISW1	0.215158	7.53821	1.22103	0.269158	0.803397
4046	YDL050C	0.398167	7.14309	1.22088	0.269189	0.803397
39	PSY2	-0.193489	8.48645	1.21635	0.270078	0.805234
1889	YIM2	-2.32854	0.541717	1.21524	0.270297	0.805234
1402	LSB1	-0.168185	8.66069	1.21519	0.270306	0.805234
1826	FAA3	0.142863	9.46222	1.21211	0.270914	0.806548
443	ICP55	-0.224602	8.15197	1.20988	0.271356	0.807276
1162	INM1	-0.367068	5.97236	1.20918	0.271494	0.807276
1908	YRF1-6	0.195961	8.77952	1.20642	0.272042	0.807401
2979	YML100W-A	0.245512	8.61123	1.20508	0.272309	0.807401
3197	PRM3	-0.256293	7.192	1.20491	0.272343	0.807401
2005	DSF2	-0.247274	8.7706	1.20476	0.272372	0.807401
3376	NEJ1	-0.260236	8.00083	1.20475	0.272374	0.807401
2256	YOL046C	-0.277478	7.64773	1.20379	0.272565	0.807468
1698	SGA1	0.18464	8.32223	1.19982	0.273358	0.808107
2815	PGM1	-0.289021	6.97957	1.19976	0.27337	0.808107
4337	YGL042C	-0.191819	8.89618	1.19966	0.273389	0.808107
4621	YGL230C	-0.234116	7.66779	1.19786	0.273751	0.808107
1862	RPI1	-0.273404	6.39221	1.19634	0.274055	0.808107
1471	YMR135W-A	-0.290724	7.96863	1.19614	0.274094	0.808107
2560	AZF1	-2.31449	0.574628	1.19569	0.274185	0.808107
918	CCP1	0.256054	7.73391	1.19552	0.274219	0.808107
4328	YIM1	-0.207704	8.54228	1.19225	0.274876	0.808107
123	YKL202W	0.230591	7.86383	1.19198	0.274931	0.808107
3263	YJL107C	0.153985	9.31793	1.19118	0.275092	0.808107
2927	CTH1	-0.238497	7.69662	1.19004	0.275321	0.808107
2209	HIS4	-1.53956	1.50667	1.1894	0.27545	0.808107
1135	YGR151C	-0.206481	8.85829	1.18915	0.275501	0.808107
3755	OPY1	0.233957	7.25932	1.18914	0.275503	0.808107
1740	YOL036W	0.28087	8.21162	1.18806	0.275722	0.808107
160	HLJ1	-0.145697	9.44122	1.18793	0.275747	0.808107
231	YOR342C	0.196469	8.53232	1.18767	0.2758	0.808107
86	FRT1	0.132079	9.22539	1.18481	0.276379	0.80816
4348	APM1	-0.244296	8.14623	1.1848	0.276381	0.80816
2805	SKN1	-1.47607	0.976085	1.18448	0.276446	0.80816
4524	ILV6	-0.309064	6.80898	1.18427	0.276489	0.80816
4651	YNL034W	0.216221	8.53904	1.18067	0.27722	0.809784
2725	USV1	0.247737	7.80632	1.17988	0.277381	0.809784
663	ERV2	-0.255297	7.84667	1.17869	0.277623	0.809935
4610	YDR132C	-0.193157	7.76305	1.17797	0.277769	0.809935
1860	YLL059C	0.195673	7.75855	1.17673	0.278022	0.809993
3900	YPR014C	0.175595	8.42089	1.17623	0.278125	0.809993
3475	RAD10	-0.206199	7.58293	1.17487	0.278402	0.810019
3061	SCO1	0.230631	7.59393	1.17414	0.278553	0.810019
4156	PAT1	-0.638111	4.39218	1.17295	0.278796	0.810019
180	RAD9	-0.317665	6.70713	1.1729	0.278807	0.810019
1780	LHP1	-2.31689	0.685509	1.17041	0.279317	0.811012
511	EDC1	-0.187797	8.07044	1.16768	0.279879	0.811575
2840	SAG1	-0.214742	9.08248	1.16708	0.280002	0.811575
460	YGL034C	-0.216618	7.87239	1.16596	0.280233	0.811575
3654	YAK1	0.1752	9.17803	1.16506	0.280418	0.811575
3032	YIR014W	0.124708	9.90703	1.16476	0.280481	0.811575
1934	YIR042C	-0.241441	7.73457	1.16456	0.280522	0.811575
2861	YIL165C	-0.179854	9.02139	1.1622	0.28101	0.812375
2517	YGL218W	0.743411	3.65788	1.16159	0.281135	0.812375
2509	YPR027C	-0.304729	7.09696	1.15971	0.281526	0.812436
432	YIR044C	0.277132	6.78439	1.15917	0.281639	0.812436
135	YHR097C	-0.255156	7.86529	1.15745	0.281995	0.812436
4676	SSA1	-0.21383	8.66643	1.15717	0.282053	0.812436
1404	COQ4	0.334661	6.12227	1.15658	0.282176	0.812436
3661	PXL1	0.183484	8.34382	1.15544	0.282412	0.812436
2575	IMO32	-0.124322	9.89425	1.15487	0.282532	0.812436
3946	ICL2	-0.233183	7.83944	1.1533	0.28286	0.812436
356	HCM1	-0.463941	6.15537	1.15239	0.283049	0.812436
837	PEP1	1.15012	1.1564	1.15195	0.283142	0.812436
218	HIR1	-0.398467	5.08692	1.15158	0.283219	0.812436
3548	MBB1	-0.299119	7.14912	1.15078	0.283386	0.812436
822	UGX2	0.158357	8.94068	1.15047	0.283452	0.812436
2793	CAF40	0.247142	8.6702	1.15015	0.283518	0.812436
2393	NIF3	-0.221287	8.31931	1.14908	0.283743	0.812597
2081	YML033W	0.214941	7.7826	1.1453	0.284536	0.813451
2150	UBC12	0.249982	6.88512	1.14423	0.28476	0.813451
168	DAK2	0.214821	8.84555	1.14416	0.284776	0.813451
4582	YBR056W	-0.260854	6.4549	1.14354	0.284906	0.813451
3892	UTR1	0.270267	7.18273	1.14269	0.285084	0.813451
2576	LDB19	-0.324158	6.30828	1.14191	0.285249	0.813451
774	ATG8	0.197251	8.60061	1.14184	0.285264	0.813451
1577	YPL261C	-0.203067	8.93359	1.14123	0.285392	0.813451
3082	ROD1	-0.203442	7.89881	1.1379	0.286097	0.814143
501	YNR062C	-0.169854	8.94359	1.13753	0.286174	0.814143
1602	RRD2	0.264863	7.52134	1.13697	0.286294	0.814143
1957	RSM18	0.75607	3.3059	1.13689	0.286311	0.814143
540	YGR139W	-0.213567	8.15687	1.13268	0.287204	0.8162
4769	ISY1	0.269173	6.83657	1.13161	0.287433	0.816371
1317	PPH3	-0.23857	7.52902	1.13065	0.287637	0.81647
1599	DUF1	0.280601	6.47046	1.12927	0.287932	0.816825
1465	ARR1	0.197236	8.36171	1.128	0.288202	0.81711
1092	YPR146C	-0.535921	3.34943	1.12518	0.288806	0.817618
1130	HAP2	-2.27473	0.771718	1.12497	0.288851	0.817618
3314	VPS5	-0.330033	7.02133	1.12478	0.288891	0.817618
1513	PPE1	-0.246354	7.71443	1.12388	0.289084	0.817621
2346	LRO1	0.233327	7.57879	1.1232	0.289231	0.817621
3091	SLX4	-0.278069	8.0136	1.12037	0.289838	0.817853
313	YHR033W	-1.05046	1.87421	1.1202	0.289876	0.817853
4438	YPC1	-0.278414	7.08686	1.11979	0.289964	0.817853
1892	CTF8	-2.24262	0.606026	1.11966	0.289992	0.817853
2017	MRPL15	0.691836	3.62662	1.11877	0.290184	0.817916
1986	GRX6	1.37059	0.790557	1.1176	0.290436	0.818146
1790	REE1	0.237118	7.9007	1.11572	0.290841	0.81881
4693	YPL162C	-0.247776	7.52167	1.11422	0.291166	0.819246
4738	YJL135W	-0.235282	8.72335	1.11104	0.291856	0.820707
2133	YFL040W	0.187239	8.56316	1.10883	0.292335	0.821575
616	VPS17	-0.426544	5.85813	1.1044	0.293303	0.822747
4030	YOR062C	-0.216921	8.76764	1.10411	0.293366	0.822747
3652	YOL014W	-0.201852	8.5602	1.10307	0.293593	0.822747
3405	KAP120	-0.814443	3.52789	1.10245	0.293728	0.822747
2724	YKL151C	-0.28287	7.80053	1.10109	0.294027	0.822747
3573	YOR366W	-2.25095	0.622531	1.10092	0.294064	0.822747
3217	SWI5	0.213235	8.32091	1.09993	0.294281	0.822747
2203	OXR1	-0.260641	7.38111	1.09955	0.294364	0.822747
2752	YBR287W	-2.2309	0.455499	1.09795	0.294717	0.822747
2646	YBR178W	0.212879	7.1185	1.0978	0.294749	0.822747
3315	FRE2	-0.19714	8.00844	1.09672	0.294987	0.822747
4609	YIL161W	-0.233611	7.82916	1.09582	0.295184	0.822747
1248	EST3	0.257969	7.02134	1.09485	0.295399	0.822747
495	PBY1	-0.241281	7.49711	1.09463	0.295447	0.822747
646	ALY1	-0.259587	7.39267	1.09409	0.295567	0.822747
386	HTL1	-1.99402	2.42123	1.09352	0.295693	0.822747
3209	GSH1	-0.219451	7.90832	1.09282	0.295848	0.822747
3349	GEA1	-0.178222	8.4946	1.09202	0.296023	0.822747
1888	YJR015W	-0.199616	7.94781	1.09187	0.296057	0.822747
3026	ARL1	-2.25398	0.473654	1.09072	0.296312	0.822747
1436	TEC1	-0.290225	7.9546	1.08953	0.296575	0.822747
817	YML089C	0.154299	9.2652	1.08892	0.296711	0.822747
372	LST7	0.155068	8.98817	1.08666	0.297213	0.822747
1796	GPD2	0.232628	6.9553	1.08603	0.297353	0.822747
234	CBR1	0.399815	6.14305	1.08601	0.297356	0.822747
4029	YPL216W	0.283045	6.83626	1.08585	0.297392	0.822747
339	TIM18	0.206312	8.06299	1.08575	0.297415	0.822747
4504	MRK1	0.228571	8.17985	1.08521	0.297535	0.822747
2188	GEP7	-0.161572	9.52778	1.08155	0.298351	0.824288
394	HRK1	-2.24648	0.683482	1.08006	0.298683	0.824288
4547	YDL121C	0.220842	8.56249	1.07867	0.298995	0.824288
497	HFM1	0.327606	5.69076	1.07774	0.299203	0.824288
2372	YOR114W	-2.24237	0.558291	1.07734	0.299293	0.824288
1648	SIZ1	0.213071	7.68816	1.07729	0.299305	0.824288
2357	YPK3	0.207347	8.16957	1.07665	0.299447	0.824288
1846	YLR349W	0.263902	8.19339	1.07611	0.299569	0.824288
2236	YBR259W	-0.207428	8.66233	1.07583	0.299632	0.824288
3092	MPD2	-0.30334	7.69647	1.07408	0.300026	0.824775
4142	GET3	-0.36483	5.98987	1.07352	0.300152	0.824775
2298	CNB1	-0.237887	8.2108	1.07231	0.300424	0.825052
1813	IRC9	0.192518	8.40264	1.07099	0.300721	0.825399
3065	MPP6	-0.295646	7.16963	1.06906	0.301157	0.825873
3372	ENT4	-2.26891	0.540147	1.0681	0.301375	0.825873
4081	MET12	0.200318	8.3021	1.06795	0.301408	0.825873
2523	MNN2	-2.27457	0.577993	1.06719	0.30158	0.825873
99	PET54	-0.337936	7.329	1.0652	0.302033	0.825939
4244	PCT1	0.25063	8.05152	1.06505	0.302065	0.825939
2508	KRE2	-0.250516	7.57811	1.06476	0.302132	0.825939
3631	PFD1	-0.611808	4.75478	1.06406	0.30229	0.825939
3623	AEP2	-0.529215	4.89252	1.06296	0.302542	0.826158
3443	MOT3	-0.230158	7.96867	1.06114	0.302955	0.826818
2745	COQ5	-0.303061	7.95284	1.06029	0.30315	0.826882
3165	DIG2	-0.394557	6.3929	1.05925	0.303386	0.827057
4183	PIG2	-0.281212	7.55025	1.05736	0.303819	0.827769
4733	YPL114W	-0.246586	7.22742	1.05569	0.304199	0.828337
4074	ASH1	0.24651	7.61727	1.05439	0.304499	0.828665
4698	RTC4	-0.215561	7.29002	1.05367	0.304664	0.828665
1637	AIM34	-0.356622	6.44817	1.05223	0.304993	0.829093
3005	YJL193W	-0.195864	7.885	1.04998	0.305511	0.829831
520	OAF1	0.228917	7.96637	1.04894	0.305751	0.829831
3515	YJL182C	0.204272	7.85807	1.04739	0.306109	0.829831
537	BRP1	0.321084	6.1016	1.04733	0.306122	0.829831
1496	LIA1	-2.23258	0.45642	1.04671	0.306265	0.829831
2813	HDA2	-0.290587	7.79974	1.04655	0.306304	0.829831
3465	VPS62	-0.233179	8.55141	1.04504	0.306653	0.829831
594	WSS1	0.593137	5.5027	1.04342	0.307028	0.829831
4399	GLR1	0.323044	5.9478	1.04341	0.307029	0.829831
1669	RPL37B	0.367716	5.62994	1.04273	0.307188	0.829831
3336	YDR444W	-0.214474	7.52185	1.04242	0.30726	0.829831
4530	CKB1	0.454746	4.80246	1.04174	0.307418	0.829831
285	NAT3	-1.85875	1.38542	1.04136	0.307504	0.829831
4265	MMM1	0.822822	2.71316	1.04013	0.307791	0.829995
3924	TRM11	-0.188951	8.45943	1.03962	0.30791	0.829995
4298	CPR1	-0.318061	6.60632	1.03762	0.308375	0.830066
1638	URA5	0.222138	7.96353	1.03755	0.308391	0.830066
4181	IGD1	-0.206029	7.54814	1.03616	0.308715	0.830066
187	YHR125W	-0.217819	8.00632	1.03546	0.30888	0.830066
4318	KCC4	0.215248	7.29433	1.03499	0.308991	0.830066
2844	CKI1	0.204016	7.35805	1.03463	0.309073	0.830066
2096	PTH2	-0.198502	8.31093	1.03357	0.309322	0.830066
3313	HUT1	0.213054	7.56374	1.03251	0.309569	0.830066
1530	YMR294W-A	-0.213377	8.59007	1.03195	0.309702	0.830066
3175	YPS7	0.21678	8.07778	1.0319	0.309712	0.830066
3483	RPS10A	-1.18291	2.0051	1.0313	0.309853	0.830066
200	IRE1	-0.279432	8.05159	1.02974	0.31022	0.830066
570	KCH1	0.179132	8.70507	1.02928	0.310328	0.830066
2890	LYS14	-2.26633	0.401331	1.02919	0.310349	0.830066
4817	RAD34	-2.2434	0.455205	1.02798	0.310633	0.830366
32	PTP3	-0.197728	8.54206	1.02539	0.311244	0.831537
2261	IRC16	-0.244836	7.11288	1.02185	0.312081	0.832851
3593	CTF4	0.471566	4.91048	1.02173	0.312108	0.832851
4226	APL1	-0.242766	7.47698	1.01807	0.312977	0.832851
1561	RNR3	-0.111733	10.0357	1.01733	0.313152	0.832851
531	SRP40	0.343146	6.98625	1.01696	0.313242	0.832851
4706	MIG3	-0.152018	8.38819	1.01689	0.313258	0.832851
4359	YMR254C	0.149889	8.34036	1.01602	0.313464	0.832851
605	RCF2	-0.225949	7.85861	1.01485	0.313743	0.832851
146	CCE1	-0.27811	7.76185	1.01484	0.313746	0.832851
2834	SSN3	-0.749532	4.70388	1.01371	0.314016	0.832851
1508	TIS11	0.227505	7.86372	1.01344	0.314081	0.832851
3351	CIN2	0.338574	6.40793	1.01291	0.314208	0.832851
3670	ATF1	-0.1942	8.20813	1.01263	0.314275	0.832851
836	YKL023W	0.28247	7.54694	1.01206	0.314409	0.832851
111	PIG1	-0.22855	7.52411	1.01176	0.314481	0.832851
4502	ATP12	0.602317	4.83268	1.01167	0.314502	0.832851
2669	YGR021W	0.220358	7.78731	1.00675	0.315682	0.83392
251	YBR090C-A	-0.248032	7.63092	1.00639	0.31577	0.83392
224	AIM18	-0.184945	8.34389	1.00593	0.315881	0.83392
1203	PDR12	0.191201	7.75236	1.00517	0.316062	0.83392
2587	MIC12	-0.179453	8.80908	1.00482	0.316148	0.83392
4567	TDA9	0.289971	6.75597	1.00477	0.316158	0.83392
2910	GFD2	-0.762579	2.28213	1.0041	0.316321	0.83392
418	APQ12	-3.7091	0.896338	1.00355	0.316453	0.83392
4357	NQM1	-0.111598	9.54064	1.00351	0.316464	0.83392
533	SWC7	-0.23751	7.52831	1.00199	0.316829	0.834426
3943	NUP170	-0.562449	3.93477	1.00104	0.317058	0.83444
409	RPS12	-0.529165	3.83513	1.00054	0.317181	0.83444
480	PMA2	-0.135054	9.77094	0.996736	0.318102	0.836102
2258	MSO1	-0.197519	8.49962	0.996497	0.31816	0.836102
95	NRP1	0.152901	9.11891	0.993698	0.31884	0.837142
343	XBP1	-0.389174	5.33342	0.993441	0.318903	0.837142
551	HCR1	0.653829	2.57014	0.990743	0.319561	0.838077
2670	TRM2	-0.227217	6.77097	0.990554	0.319607	0.838077
4650	PET112	1.33175	0.912071	0.988676	0.320066	0.83809
615	DIT1	0.253197	6.9604	0.987098	0.320453	0.83809
4528	YMC1	-0.203311	8.69649	0.986913	0.320498	0.83809
1840	MSH2	0.208368	8.29246	0.986766	0.320534	0.83809
532	YLR269C	-0.38913	6.39198	0.986196	0.320674	0.83809
2814	YHR140W	-0.180938	8.33863	0.984959	0.320977	0.83809
1387	PER33	0.229262	8.00483	0.984807	0.321015	0.83809
2042	YLR352W	-0.212849	8.40943	0.983189	0.321413	0.83809
812	YFR020W	0.198955	8.13763	0.982776	0.321514	0.83809
3316	YRB30	-0.206606	7.87273	0.980951	0.321964	0.83809
1181	BRE4	-1.37474	1.16106	0.98075	0.322014	0.83809
3233	KGD1	-0.286232	7.41319	0.980673	0.322033	0.83809
2853	PTP1	0.896066	1.56855	0.978902	0.32247	0.83809
2776	FIS1	0.156872	9.50323	0.978877	0.322476	0.83809
4550	COX5B	-0.272836	8.08261	0.977554	0.322803	0.83809
3873	IPK1	-0.313817	6.32363	0.976474	0.323071	0.83809
3019	RPL40A	0.295103	7.1965	0.976394	0.323091	0.83809
1292	VID24	-0.258572	7.55396	0.975274	0.323368	0.83809
1008	YOR031W	-0.172687	8.15304	0.974584	0.32354	0.83809
352	UBI4	0.217086	7.19457	0.974446	0.323574	0.83809
3765	RVS167	0.293341	6.34813	0.974093	0.323661	0.83809
3585	HAL5	-0.251065	7.87551	0.972411	0.32408	0.83809
4077	ECM33	-0.260565	7.42291	0.972231	0.324124	0.83809
4130	VPS28	-0.490271	5.18373	0.972217	0.324128	0.83809
603	CIK1	-2.0609	0.476632	0.971943	0.324196	0.83809
2059	IGO2	0.224363	7.67321	0.971068	0.324414	0.83809
4149	YPR011C	0.15903	8.70892	0.970389	0.324583	0.83809
1426	NUR1	-0.300352	7.09164	0.969868	0.324713	0.83809
3922	ADY4	-0.280971	7.16734	0.96956	0.32479	0.83809
465	SYP1	-0.205486	7.73464	0.969393	0.324832	0.83809
3864	DNF3	-0.152662	8.93951	0.968424	0.325074	0.838265
715	PEP8	-0.315223	6.16803	0.966397	0.32558	0.839123
2328	CST9	-0.221314	8.31183	0.965183	0.325885	0.839458
4506	SPR28	-0.225071	7.18568	0.963792	0.326233	0.839907
3703	MAL33	-0.231163	8.25128	0.962357	0.326594	0.840386
2171	PUT2	-0.211097	7.39384	0.961168	0.326893	0.840706
3398	MLP2	0.925154	1.54359	0.959196	0.327389	0.841497
3047	HPR1	0.441971	5.12051	0.95856	0.32755	0.841497
2220	GAL2	0.200228	7.79105	0.956742	0.328009	0.842228
900	RPL22B	0.198504	7.05658	0.955133	0.328416	0.842824
4480	YLR053C	0.192807	7.88895	0.954211	0.32865	0.842974
4597	YGR107W	-0.165852	8.07699	0.952928	0.328975	0.84336
2948	LIN1	0.238402	7.85099	0.950544	0.329581	0.844049
2620	URA8	-0.220667	7.71234	0.95	0.329719	0.844049
2806	SET6	0.202586	8.66872	0.949641	0.329811	0.844049
283	RSM7	0.451403	5.3883	0.948795	0.330026	0.844049
2553	YCR100C	-0.18263	7.73644	0.948426	0.33012	0.844049
910	ERG2	-4.48486	1.32866	0.946828	0.330528	0.844223
3154	PHO90	0.182628	7.83831	0.946786	0.330539	0.844223
1838	YLR184W	1.5351	2.02337	0.944185	0.331204	0.845474
359	ARK1	0.196633	8.65393	0.942433	0.331653	0.845775
2981	KEL2	-0.218868	8.58636	0.942355	0.331673	0.845775
1712	YDL086W	-0.256406	7.46412	0.940647	0.332112	0.846046
1652	PMT7	0.222169	7.25685	0.940188	0.332229	0.846046
2452	MFA1	-0.230546	7.5185	0.939837	0.33232	0.846046
3988	MPA43	-0.170392	8.71681	0.93724	0.332989	0.846046
4079	CCC1	1.35446	0.727872	0.937051	0.333037	0.846046
4511	EOS1	0.40036	5.4615	0.93528	0.333495	0.846046
2743	MEI4	-0.205699	7.83664	0.934754	0.333631	0.846046
140	BSC6	-0.229412	7.99701	0.934735	0.333636	0.846046
2489	YBR062C	-0.199102	8.13354	0.934691	0.333647	0.846046
4659	MRPS35	-2.74735	1.32891	0.934501	0.333696	0.846046
3997	EAR1	0.227143	8.56523	0.933142	0.334048	0.846046
2849	ALT2	0.176936	8.23855	0.932901	0.33411	0.846046
505	YCR016W	-0.22565	7.56708	0.93267	0.33417	0.846046
3680	GRE2	0.146208	9.33932	0.932406	0.334238	0.846046
1528	YER121W	-0.290312	6.78187	0.928159	0.335342	0.848393
3068	RSA3	-0.266928	6.86637	0.926555	0.33576	0.849005
3886	DAL80	0.224666	6.91631	0.925226	0.336106	0.849043
535	SAN1	-0.898035	1.73773	0.925146	0.336127	0.849043
2742	JNM1	0.312014	6.97542	0.924037	0.336417	0.84933
3470	MRP2	0.497631	5.13604	0.922204	0.336897	0.850075
1805	CDC26	-0.294509	6.4804	0.921562	0.337065	0.850075
3395	HOG1	0.209167	8.52751	0.915737	0.338597	0.852899
852	SHM2	0.16827	8.45506	0.915581	0.338638	0.852899
1981	RSF1	-0.269516	6.30984	0.915129	0.338757	0.852899
844	HAT1	0.255133	7.51826	0.914614	0.338893	0.852899
2609	GDT1	1.32718	0.91851	0.913941	0.339071	0.852901
3016	SCP160	-0.316448	7.29722	0.911731	0.339656	0.853059
2240	KIN2	-0.208431	8.9214	0.911705	0.339663	0.853059
2304	FRE7	-0.200401	7.89004	0.911102	0.339822	0.853059
553	MIX14	0.149936	7.87922	0.911026	0.339842	0.853059
567	PUS5	-0.207971	7.20568	0.90958	0.340226	0.853577
765	PUF2	0.181554	8.7004	0.90884	0.340422	0.853626
203	TFS1	-0.180061	8.22787	0.907751	0.340712	0.853907
3441	YCL007C	-1.79577	0.402091	0.906328	0.341091	0.854043
2607	PFS1	-0.155296	8.63423	0.906215	0.341121	0.854043
2864	SKS1	0.213291	7.36847	0.904602	0.341551	0.854453
1856	MTL1	0.202593	7.43413	0.904271	0.341639	0.854453
1615	PBS2	-0.265812	6.3962	0.902965	0.341988	0.854881
517	UMP1	0.638336	2.84394	0.901614	0.342349	0.855037
4094	MIX23	-0.208151	8.35815	0.901396	0.342408	0.855037
3853	NIT3	-0.20094	8.24977	0.90024	0.342717	0.855037
4011	ERV41	-0.160912	8.46308	0.90008	0.34276	0.855037
3078	VAN1	-0.743726	3.25866	0.899301	0.342969	0.855115
3773	YEL068C	0.208566	8.17399	0.898358	0.343222	0.855304
4017	GIM4	0.629932	4.1579	0.895718	0.343933	0.855807
2064	BUD20	0.592739	4.38672	0.895625	0.343958	0.855807
2780	MNN4	-0.221404	7.91949	0.895002	0.344125	0.855807
3896	NGL3	-0.225548	7.59943	0.894674	0.344214	0.855807
786	ARX1	0.26379	6.18018	0.894307	0.344313	0.855807
2963	QCR10	-0.236596	7.62092	0.892042	0.344925	0.85655
355	HSC82	-0.167953	8.34203	0.891791	0.344992	0.85655
336	SWI3	-3.71904	1.05159	0.891227	0.345145	0.85655
2303	GAS1	1.03663	2.75984	0.88854	0.345873	0.856947
489	YLR171W	-0.225087	6.96145	0.887925	0.34604	0.856947
2534	RDS1	0.190944	8.19627	0.885678	0.346651	0.856947
2561	LDB16	-0.370832	7.19355	0.885667	0.346654	0.856947
1026	YDR514C	-0.271756	6.75356	0.884541	0.346961	0.856947
3406	RFX1	-0.223127	6.90816	0.8835	0.347245	0.856947
3257	YCR062W	-0.245781	6.87958	0.883465	0.347254	0.856947
1062	YNL057W	0.128617	9.43966	0.882979	0.347387	0.856947
2924	YNR014W	0.214497	7.31483	0.882966	0.347391	0.856947
4245	YDR056C	0.184122	7.85761	0.882776	0.347442	0.856947
872	YDR042C	-0.151733	9.14751	0.882621	0.347485	0.856947
3088	RPS28B	0.548255	4.1305	0.880952	0.347941	0.856947
1963	YCL062W	0.258642	7.59158	0.880779	0.347988	0.856947
4137	ALG8	-0.190084	8.12403	0.880582	0.348042	0.856947
2269	YDR210W	0.174435	8.49531	0.88001	0.348199	0.856947
620	THI72	0.334852	5.364	0.878967	0.348485	0.856947
384	YJL049W	-0.15391	8.4883	0.878745	0.348546	0.856947
3682	IXR1	0.309572	6.43578	0.878506	0.348611	0.856947
3867	SSF2	1.63908	0.685075	0.878236	0.348685	0.856947
1735	RRT6	-0.23043	7.36477	0.875543	0.349425	0.858117
645	EUG1	-0.292566	5.8738	0.874772	0.349638	0.858117
2970	SVL3	0.214966	7.55531	0.874561	0.349696	0.858117
4023	IOC4	-0.288005	5.58925	0.870545	0.350804	0.859041
4562	MTC6	0.260346	8.01338	0.86993	0.350975	0.859041
3666	SPO12	0.247138	7.01944	0.869703	0.351038	0.859041
1247	HPF1	0.200996	8.12681	0.869483	0.351098	0.859041
4785	YDR306C	0.241144	6.9026	0.869459	0.351105	0.859041
3637	DAL2	0.178293	9.35945	0.869325	0.351142	0.859041
1333	CIS3	0.213334	8.09134	0.86766	0.351604	0.859734
2633	MKK1	-0.288628	6.30827	0.865433	0.352223	0.860321
2759	YFR057W	-0.455701	4.52663	0.864335	0.352528	0.860321
2486	IES3	-0.378174	5.15156	0.864284	0.352543	0.860321
4684	YLR224W	-0.230095	7.0309	0.864227	0.352559	0.860321
2259	BEM2	-3.13558	1.40973	0.863353	0.352802	0.860329
644	INP51	-0.309386	7.32012	0.862935	0.352919	0.860329
2172	REX3	0.876467	1.47957	0.862162	0.353134	0.860419
848	YDR249C	-0.19825	7.76997	0.859256	0.353947	0.861225
3718	VMA6	0.360869	5.29272	0.858741	0.354091	0.861225
448	PUS2	0.123628	9.40701	0.858356	0.354199	0.861225
2618	SET4	-1.31025	1.24134	0.857571	0.354419	0.861225
685	VHS3	-0.205464	8.55889	0.857225	0.354516	0.861225
358	ATG34	-0.286249	6.23784	0.857148	0.354538	0.861225
1616	YDR442W	0.158522	8.60271	0.85612	0.354827	0.861253
1487	HSP82	0.220068	7.3435	0.854845	0.355185	0.861253
555	UFD2	0.123179	9.49222	0.854814	0.355194	0.861253
3563	RAD14	-0.194619	7.68132	0.853284	0.355625	0.861253
700	YET3	0.274903	6.73069	0.853035	0.355695	0.861253
476	MHO1	-0.17506	8.09907	0.852334	0.355893	0.861253
4703	ECM18	-0.274145	6.18651	0.851724	0.356065	0.861253
3282	YIL029C	-0.250214	6.77314	0.851513	0.356125	0.861253
3974	CIN5	-0.174909	7.70723	0.851393	0.356159	0.861253
1557	PSO2	-0.21601	8.3742	0.850468	0.35642	0.861452
1081	CCM1	0.369257	5.59662	0.84964	0.356654	0.861587
2184	RHO2	-0.187287	8.23707	0.848825	0.356885	0.861712
4316	GPX1	-0.296391	6.87629	0.847352	0.357302	0.861723
4378	TAH1	-0.205926	7.83842	0.847074	0.357381	0.861723
[truncated: 2,820 more rows]

## Sheet: Plan 2
The list of 213 genes that confer resistance to auroramycin selected by the criteria P-Value <0.05 and logFC<-0.5.
	Genes	Gene information	logFC	logCPM	LR	PValue	FDR
1692	RMR1	Protein required for meiotic recombination and gene conversion; null mutant displays reduced PIS1 expression and growth defects on non-fermentable carbon sources and minimal media; GFP-fusion protein localizes to both cytoplasm and nucleus	-7.97036	3.91291	41.2288	1.35413e-10	1.44944e-07
948	PAC10	Part of the heteromeric co-chaperone GimC/prefoldin complex, which promotes efficient protein folding	-6.67848	2.69552	17.814	2.43585e-05	0.00335242
877	VPS52	Component of the GARP (Golgi-associated retrograde protein) complex, Vps51p-Vps52p-Vps53p-Vps54p, which is required for the recycling of proteins from endosomes to the late Golgi; involved in localization of actin and chitin	-6.44845	2.42236	7.01949	0.00806271	0.191321
954	YLR358C	Dubious open reading frame unlikely to encode a protein, based on available experimental and comparative sequence data; partially overlaps the verified ORF RSC2/YLR357W	-6.34905	2.48248	8.52388	0.00350516	0.116233
1703	HOF1	Bud neck-localized, SH3 domain-containing protein required for cytokinesis; regulates actomyosin ring dynamics and septin localization; interacts with the formins, Bni1p and Bnr1p, and with Cyk3p, Vrp1p, and Bni5p	-6.12307	3.38125	9.95699	0.0016024	0.0664889
2951	ERG3	C-5 sterol desaturase, catalyzes the introduction of a C-5(6) double bond into episterol, a precursor in ergosterol biosynthesis; mutants are viable, but cannot grow on non-fermentable carbon sources	-6.07144	1.90612	8.23354	0.00411231	0.12863
1024	PDA1	E1 alpha subunit of the pyruvate dehydrogenase (PDH) complex, catalyzes the direct oxidative decarboxylation of pyruvate to acetyl-CoA; phosphorylated; regulated by glucose	-6.04514	2.32575	8.45153	0.00364737	0.117915
256	RAD52	Protein that stimulates strand exchange by facilitating Rad51p binding to single-stranded DNA; anneals complementary single-stranded DNA; involved in the repair of double-strand breaks in DNA during vegetative growth and meiosis	-5.75652	2.14689	7.05408	0.0079085	0.190281
2733	THO2	Subunit of the THO complex, which is required for efficient transcription elongation and involved in transcriptional elongation-associated recombination; required for LacZ RNA expression from certain plasmids	-5.62649	2.10945	6.68057	0.00974692	0.209602
229	CAP2	Beta subunit of the capping protein (CP) heterodimer (Cap1p and Cap2p) which binds to the barbed ends of actin filaments preventing further polymerization; localized predominantly to cortical actin patches	-5.51124	1.93744	5.89552	0.0151795	0.25337
3641	YKR032W	Dubious open reading frame unlikely to encode a protein, based on available experimental and comparative sequence data	-5.33037	1.73999	9.29174	0.00230189	0.0865406
45	CTR1	Choline/ethanolamine transporter; involved in the uptake of nitrogen mustard and the uptake of glycine betaine during hypersaline stress; co-regulated with phospholipid biosynthetic genes and negatively regulated by choline and myo-inositol	-5.04971	1.80468	4.43381	0.0352337	0.377157
2953	GET2	Subunit of the GET complex; involved in insertion of proteins into the ER membrane; required for the retrieval of HDEL proteins from the Golgi to the ER in an ERD2 dependent fashion and for meiotic nuclear division	-4.97732	3.46731	23.348	1.35185e-06	0.000310088
3052	RRG8	Putative protein of unknown function, required for mitochondrial genome maintenance; null mutation results in a decrease in plasma membrane electron transport	-4.80637	1.94745	5.95611	0.0146664	0.252314
753	GRX8	Glutaredoxin that employs a dithiol mechanism of catalysis; monomeric; activity is low and null mutation does not affect sensitivity to oxidative stress; GFP-fusion protein localizes to the cytoplasm; expression strongly induced by arsenic	-4.29215	1.17265	4.53607	0.0331877	0.364158
982	YPK1	Serine/threonine protein kinase that phosphorylates and downregulates flippase activator Fpk1p; mutations affect receptor-mediated endocytosis and sphingolipid-mediated and cell integrity signaling pathways; homolog of mammalian kinase SGK	-4.25396	4.15852	25.6305	4.1346e-07	0.000124477
197	MRPL38	Mitochondrial ribosomal protein of the large subunit; appears as two protein spots (YmL34 and YmL38) on two-dimensional SDS gels	-4.06737	1.98635	3.88759	0.0486441	0.43389
3824	YLR257W	Putative protein of unknown function	-4.04066	1.12291	3.87987	0.0488685	0.434316
2544	YGR219W	Dubious open reading frame unlikely to encode a protein, based on available experimental and comparative sequence data; partially overlaps the verified ORF MRPL9/YGR220C	-4.01916	1.55205	4.31085	0.0378701	0.392302
3856	GGC1	Mitochondrial GTP/GDP transporter, essential for mitochondrial genome maintenance; has a role in mitochondrial iron transport; member of the mitochondrial carrier family	-3.61528	2.98291	8.91948	0.00282145	0.101425
4777	PEP12	Target membrane receptor (t-SNARE) for vesicular intermediates traveling between the Golgi apparatus and the vacuole; controls entry of biosynthetic, endocytic, and retrograde traffic into the prevacuolar compartment; syntaxin	-3.45034	1.94949	5.10813	0.0238139	0.320424
3361	RPS21B	Protein component of the small (40S) ribosomal subunit; nearly identical to Rps21Ap and has similarity to rat S21 ribosomal protein	-3.11933	2.36643	4.03562	0.0445492	0.416367
2629	YMR031W-A	Dubious open reading frame unlikely to encode a protein, based on available experimental and comparative sequence data; null mutant displays shortened telomeres; partially overlaps the uncharacterized ORF YMR031C	-2.99088	3.51965	16.8374	4.07235e-05	0.00516223
4776	SWF1	Palmitoyltransferase that acts on transmembrane proteins, including the SNAREs Snc1p, Syn8p, Tlg1p and likely all SNAREs; contains an Asp-His-His-Cys-cysteine rich (DHHC-CRD) domain; may have a role in vacuole fusion	-2.88627	2.69881	7.44989	0.00634402	0.16699
1478	LEA1	Component of U2 snRNP; disruption causes reduced U2 snRNP levels; physically interacts with Msl1p; putative homolog of human U2A' snRNP protein	-2.77693	3.06843	5.73788	0.0166028	0.262987
3181	LEM3	Membrane protein of the plasma membrane and ER, interacts specifically in vivo with the phospholipid translocase (flippase) Dnf1p; involved in translocation of phospholipids and alkylphosphocholine drugs across the plasma membrane	-2.73656	4.42836	22.0702	2.62861e-06	0.00050648
1719	SYS1	Integral membrane protein of the Golgi required for targeting of the Arf-like GTPase Arl3p to the Golgi; multicopy suppressor of ypt6 null mutation	-2.66759	6.39453	56.04	7.10132e-14	3.4207e-10
4045	YIR007W	Putative protein of unknown function; green fluorescent protein (GFP)-fusion protein localizes to the cytoplasm; YIR007W is a non-essential gene	-2.60637	1.77118	4.86229	0.0274499	0.341305
1177	COG7	Component of the conserved oligomeric Golgi complex (Cog1p through Cog8p), a cytosolic tethering complex that functions in protein trafficking to mediate fusion of transport vesicles to Golgi compartments	-2.45833	5.8063	18.3349	1.85281e-05	0.00262499
1192	SEC66	Non-essential subunit of Sec63 complex (Sec63p, Sec62p, Sec66p and Sec72p); with Sec61 complex, Kar2p/BiP and Lhs1p forms a channel competent for SRP-dependent and post-translational SRP-independent protein targeting and import into the ER	-2.42756	4.49039	11.1293	0.000849739	0.0444912
2381	PDE2	High-affinity cyclic AMP phosphodiesterase, component of the cAMP-dependent protein kinase signaling system, protects the cell from extracellular cAMP, contains readthrough motif surrounding termination codon	-2.38517	5.83997	21.2017	4.134e-06	0.000730898
4485	GEP5	Protein of unknown function, required for mitochondrial genome maintenance; detected in highly purified mitochondria in high-throughput studies; null mutant has decreased levels of cardiolipin and phosphatidylethanolamine	-2.35129	3.26523	4.82259	0.028089	0.341305
4018	IRS4	EH domain-containing protein involved in regulating phosphatidylinositol 4,5-bisphosphate levels and autophagy; Irs4p and Tax4p bind and activate the PtdIns phosphatase Inp51p; Irs4p and Tax4p are involved in localizing Atg17p to the PAS	-2.24769	6.08987	16.1436	5.87171e-05	0.00689854
1789	GYP1	Cis-golgi GTPase-activating protein (GAP) for the Rab family members Ypt1p (in vivo) and for Ypt1p, Sec4p, Ypt7p, and Ypt51p (in vitro); involved in vesicle docking and fusion	-2.06868	7.06765	30.4199	3.47936e-08	1.39667e-05
3382	BUD21	Component of small ribosomal subunit (SSU) processosome that contains U3 snoRNA; originally isolated as bud-site selection mutant that displays a random budding pattern	-2.00237	2.60278	5.25008	0.0219458	0.308068
4422	BST1	Dihydrosphingosine phosphate lyase, regulates intracellular levels of sphingolipid long-chain base phosphates (LCBPs), degrades phosphorylated long chain bases, prefers C16 dihydrosphingosine-l-phosphate as a substrate	-1.99759	3.36327	5.27576	0.0216244	0.307018
4317	COG8	Component of the conserved oligomeric Golgi complex (Cog1p through Cog8p), a cytosolic tethering complex that functions in protein trafficking to mediate fusion of transport vesicles to Golgi compartments	-1.91005	6.20214	24.7711	6.45567e-07	0.000172761
4295	ERG5	C-22 sterol desaturase, a cytochrome P450 enzyme that catalyzes the formation of the C-22(23) double bond in the sterol side chain in ergosterol biosynthesis; may be a target of azole antifungal drugs	-1.79883	6.94657	19.4132	1.05274e-05	0.00163583
3993	ERV14	Protein localized to COPII-coated vesicles, involved in vesicle formation and incorporation of specific secretory cargo; required for the delivery of bud-site selection protein Axl2p to cell surface; related to Drosophila cornichon	-1.79809	5.91752	16.0783	6.07763e-05	0.00697047
4256	GEP4	Mitochondrial phosphatidylglycerophosphatase (PGP phosphatase), dephosphorylates phosphatidylglycerolphosphate to generate phosphatidylglycerol, an essential step during cardiolipin biosynthesis; null mutant is sensitive to tunicamycin, DTT	-1.78545	2.79292	5.67106	0.017247	0.268864
4366	MNN11	Subunit of a Golgi mannosyltransferase complex that also contains Anp1p, Mnn9p, Mnn10p, and Hoc1p, and mediates elongation of the polysaccharide mannan backbone; has homology to Mnn10p	-1.78006	4.74005	4.83807	0.027838	0.341305
750	SLX8	Subunit of the Slx5-Slx8 SUMO-targeted ubiquitin ligase (STUbL) complex; stimulated by prior attachment of SUMO to the substrate; contains a C-terminal RING domain	-1.77308	2.89811	3.84958	0.0497585	0.437385
3511	EXO5	Mitochondrial 5'-3' exonuclease and sliding exonuclease, required for mitochondrial genome maintenance; distantly related to the RecB nuclease domain of bacterial RecBCD recombinases; may be regulated by the transcription factor Ace2	-1.75773	2.93817	4.00755	0.0452971	0.420416
4546	ARC18	Subunit of the ARP2/3 complex, which is required for the motility and integrity of cortical actin patches	-1.70165	4.04444	4.62423	0.0315233	0.354986
3377	RPS17B	Ribosomal protein 51 (rp51) of the small (40s) subunit; nearly identical to Rps17Ap and has similarity to rat S17 ribosomal protein	-1.68804	3.93201	11.0051	0.000908629	0.0470631
1417	VPS51	Component of the GARP (Golgi-associated retrograde protein) complex, Vps51p-Vps52p-Vps53p-Vps54p, which is required for the recycling of proteins from endosomes to the late Golgi; links the (VFT/GARP) complex to the SNARE Tlg1p	-1.68492	8.19233	40.4637	2.00308e-10	1.60814e-07
2562	VPS36	Component of the ESCRT-II complex; contains the GLUE (GRAM Like Ubiquitin binding in EAP45) domain which is involved in interactions with ESCRT-I and ubiquitin-dependent sorting of proteins into the endosome	-1.67458	4.55637	12.0541	0.000516777	0.0333415
4125	PET122	Mitochondrial translational activator specific for the COX3 mRNA, acts together with Pet54p and Pet494p; located in the mitochondrial inner membrane	-1.66864	4.89565	5.28901	0.0214604	0.305842
2044	ARF1	ADP-ribosylation factor, GTPase of the Ras superfamily involved in regulation of coated vesicle formation in intracellular trafficking within the Golgi; functionally interchangeable with Arf2p	-1.57267	4.09083	4.16088	0.0413679	0.408338
4807	YIL025C	Dubious open reading frame unlikely to encode a functional protein, based on available experimental and comparative sequence data	-1.55015	2.6266	4.41266	0.0356732	0.379518
3893	URE2	Nitrogen catabolite repression transcriptional regulator that acts by inhibition of GLN3 transcription in good nitrogen source; has glutathione peroxidase activity and can mutate to acquire GST activity; altered form creates [URE3] prion	-1.54828	4.22051	4.79996	0.0284604	0.342559
1529	RCY1	F-box protein involved in recycling plasma membrane proteins internalized by endocytosis; localized to sites of polarized growth	-1.54329	5.5574	12.2283	0.0004707	0.0314912
1654	COG6	Component of the conserved oligomeric Golgi complex (Cog1p through Cog8p), a cytosolic tethering complex that functions in protein trafficking to mediate fusion of transport vesicles to Golgi compartments	-1.53335	3.47278	6.57313	0.010353	0.213683
909	TRS85	Subunit of TRAPPIII (transport protein particle), a multimeric guanine nucleotide-exchange factor for Ypt1p, required for membrane expansion during autophagy and the CVT pathway; directs Ypt1p to the PAS; late post-replication meiotic role	-1.4708	6.62992	12.1418	0.000493045	0.0325342
4587	ERG4	C-24(28) sterol reductase, catalyzes the final step in ergosterol biosynthesis; mutants are viable, but lack ergosterol	-1.45632	3.94961	5.55546	0.0184231	0.27907
4374	SNC2	Vesicle membrane receptor protein (v-SNARE) involved in the fusion between Golgi-derived secretory vesicles with the plasma membrane; member of the synaptobrevin/VAMP family of R-type v-SNARE proteins	-1.42532	7.85341	24.4431	7.65376e-07	0.000194043
2906	RPL21A	Protein component of the large (60S) ribosomal subunit, nearly identical to Rpl21Bp and has similarity to rat L21 ribosomal protein	-1.36537	4.53392	4.54912	0.0329357	0.363046
1694	SPF1	P-type ATPase, ion transporter of the ER membrane involved in ER function and Ca2+ homeostasis; required for regulating Hmg2p degradation; confers sensitivity to a killer toxin (SMKT) produced by Pichia farinosa KK1	-1.32689	5.24969	6.44552	0.0111232	0.222852
3951	PNS1	Protein of unknown function; has similarity to Torpedo californica tCTL1p, which is postulated to be a choline transporter, neither null mutation nor overexpression affects choline transport	-1.30205	3.14779	4.70874	0.0300096	0.352121
288	YGR164W	Dubious open reading frame unlikely to encode a functional protein, based on available experimental and comparative sequence data	-1.2977	5.37137	7.46192	0.00630177	0.166789
132	UBP3	Ubiquitin-specific protease that interacts with Bre5p to co-regulate anterograde and retrograde transport between the ER and Golgi; inhibitor of gene silencing; cleaves ubiquitin fusions but not polyubiquitin; also has mRNA binding activity	-1.29468	4.84397	4.24979	0.0392551	0.396754
3210	BCS1	Mitochondrial protein of the AAA ATPase family; has ATP-dependent chaperone activity; required for assembly of Rip1p and Qcr10p into cytochrome bc(1) complex; mutations in human homolog BCS1L are linked to neonatal mitochondrial diseases	-1.28626	4.47361	4.38939	0.0361632	0.381177
3054	TEX1	Catalytic subunit of DNA polymerase delta; required for chromosomal DNA replication during mitosis and meiosis, intragenic recombination, repair of double strand DNA breaks, and DNA replication during nucleotide excision repair (NER)	-1.21698	3.77581	7.81168	0.00519097	0.150632
2758	YPT31	Rab family GTPase, very similar to Ypt32p; involved in the exocytic pathway; mediates intra-Golgi traffic or the budding of post-Golgi vesicles from the trans-Golgi	-1.1746	7.35087	23.0277	1.59687e-06	0.000338549
1489	PRM2	Pheromone-regulated protein, predicted to have 4 transmembrane segments and a coiled coil domain; regulated by Ste12p; required for efficient nuclear fusion	-1.17372	3.98607	4.15732	0.0414549	0.40836
3651	PHO4	Basic helix-loop-helix (bHLH) transcription factor of the myc-family; activates transcription cooperatively with Pho2p in response to phosphate limitation; binding to 'CACGTG' motif is regulated by chromatin restriction, competitive binding of Cbf1p to the same DNA binding motif and cooperation with Pho2p,; function is regulated by phosphorylation at multiple sites and by phosphate availability	-1.14254	5.33583	6.12702	0.0133131	0.246937
1818	VPS16	Subunit of the vacuole fusion and protein sorting HOPS complex and the CORVET tethering complex; part of the Class C Vps complex essential for membrane docking and fusion at Golgi-to-endosome and endosome-to-vacuole protein transport stages	-1.13051	4.17825	5.24866	0.0219637	0.308068
628	LAS21	Integral plasma membrane protein involved in the synthesis of the glycosylphosphatidylinositol (GPI) core structure; mutations affect cell wall integrity	-1.12944	4.29819	4.66675	0.0307521	0.353539
1134	TRM1	tRNA methyltransferase; two forms of the protein are made by alternative translation starts; localizes to both the nucleus and mitochondrion to produce the modified base N2,N2-dimethylguanosine in tRNAs in both compartments	-1.09249	6.26061	10.2986	0.0013313	0.0622609
473	YEL008W	Hypothetical protein predicted to be involved in metabolism	-1.07447	6.46989	16.4525	4.98844e-05	0.00616136
4003	PMT2	Protein O-mannosyltransferase, transfers mannose residues from dolichyl phosphate-D-mannose to protein Ser/Thr residues; involved in ER quality control; acts in a complex with Pmt1p, can instead interact with Pmt5; target for new antifungal	-1.05715	6.13652	5.68065	0.017153	0.268266
3354	KAR4	Transcription factor required for gene regulation in response to pheromones; also required during meiosis; exists in two forms, a slower-migrating form more abundant during vegetative growth and a faster-migrating form induced by pheromone	-1.05038	6.1148	7.31522	0.00683729	0.174583
4719	RPS11A	Protein component of the small (40S) ribosomal subunit; identical to Rps11Bp and has similarity to E. coli S17 and rat S11 ribosomal proteins	-1.03155	4.27017	4.25675	0.0390947	0.396754
2097	OPI8	Dubious open reading frame; unlikely to encode a functional protein, based on available experimental and comparative sequence data	-1.02713	4.17928	3.94404	0.0470378	0.426415
12	ASK10	Component of RNA polymerase II holoenzyme, phosphorylated in response to oxidative stress; has a role in destruction of Ssn8p; proposed to function in activation of the glycerol channel Fps1p; paralogous to Rgc1p	-1.00823	6.58865	13.6113	0.000224826	0.0193822
3665	YRR1	Zn2-Cys6 zinc-finger transcription factor that activates genes involved in multidrug resistance; paralog of Yrm1p, acting on an overlapping set of target genes	-1.00523	6.39933	7.33156	0.00677541	0.174583
1293	SLX5	Subunit of the Slx5-Slx8 SUMO-targeted ubiquitin ligase (STUbL) complex, stimulated by SUMO-modified substrates; contains a RING domain and two SIMs (SUMO-interacting motifs); forms SUMO-dependent nuclear foci, including DNA repair centers	-0.990219	5.75805	6.55183	0.0104776	0.214656
1126	CDC50	Endosomal protein that interacts with phospholipid flippase Drs2p; interaction with Cdc50p is essential for Drs2p catalytic activity; mutations affect cell polarity and polarized growth; similar to Ynr048wp and Lem3p	-0.990075	6.14976	9.56242	0.00198601	0.0789386
2247	YIP4	Protein that interacts with Rab GTPases, localized to late Golgi vesicles; computational analysis of large-scale protein-protein interaction data suggests a possible role in vesicle-mediated transport	-0.988519	7.25507	12.4888	0.000409409	0.0285406
3300	DPH5	Methyltransferase required for synthesis of diphthamide, which is a modified histidine residue of translation elongation factor 2 (Eft1p or Eft2p); not essential for viability; GFP-Dph5p fusion protein localizes to the cytoplasm	-0.984767	5.87353	6.61763	0.0100974	0.212902
1214	MON2	Peripheral membrane protein with a role in endocytosis and vacuole integrity, interacts with Arl1p and localizes to the endosome; member of the Sec7p family of proteins	-0.979859	5.74302	7.85238	0.00507538	0.148299
2940	TDA5	Putative protein of unknown function; detected in highly purified mitochondria in high-throughput studies; proposed to be involved in resistance to mechlorethamine and streptozotocin; null mutant sensitive to expression of top1-T722A allele	-0.968604	6.58303	10.0177	0.00155046	0.0664889
3341	YDL011C	Dubious open reading frame unlikely to encode a protein, based on available experimental and comparative sequence data; overlaps the uncharacterized ORF YDL010W	-0.958636	7.80745	11.4789	0.000703915	0.0402809
3954	RSC1	Component of the RSC chromatin remodeling complex; required for expression of mid-late sporulation-specific genes; contains two essential bromodomains, a bromo-adjacent homology (BAH) domain, and an AT hook	-0.954768	6.38104	7.52387	0.00608867	0.16294
1541	HGH1	Nonessential protein of unknown function; predicted to be involved in ribosome biogenesis; green fluorescent protein (GFP)-fusion protein localizes to the cytoplasm; similar to mammalian BRP16 (Brain protein 16)	-0.940251	6.53083	6.06654	0.0137767	0.248548
3008	MRPL23	mitochondrial ribosomal protein of the large subunit	-0.939991	3.65973	4.47613	0.0343715	0.37063
3747	RTT101	Cullin subunit of a Roc1p-dependent E3 ubiquitin ligase complex with a role in anaphase progression; implicated in Mms22-dependent DNA repair; involved with Mms1p in nonfunctional rRNA decay; modified by the ubiquitin-like protein, Rub1p	-0.93077	6.23576	6.10059	0.0135137	0.247625
2264	BUD14	Protein involved in bud-site selection, Bud14p-Glc7p complex is a cortical regulator of dynein; inhibitor of the actin assembly factor Bnr1p (formin); diploid mutants display a random budding pattern instead of the wild-type bipolar pattern	-0.875578	6.32081	3.99753	0.0455669	0.420546
1711	YAP3	basic leucine zipper (bZIP) transcription factor	-0.870208	6.27168	5.01692	0.0251008	0.32688
3701	MCK1	Protein serine/threonine/tyrosine (dual-specificity) kinase involved in control of chromosome segregation and in regulating entry into meiosis; related to mammalian glycogen synthase kinases of the GSK-3 family	-0.870052	7.43983	7.48623	0.00621726	0.165462
2943	APL6	Beta3-like subunit of the yeast AP-3 complex; functions in transport of alkaline phosphatase to the vacuole via the alternate pathway; exists in both cytosolic and peripherally associated membrane-bound pools	-0.85769	5.85266	6.61343	0.0101213	0.212902
2449	NCS2	Protein required for thiolation of the uridine at the wobble position of Lys(UUU) and Glu(UUC) tRNAs; has a role in urmylation and in invasive and pseudohyphal growth; inhibits replication of Brome mosaic virus in S. cerevisiae	-0.854294	5.70058	3.88924	0.0485963	0.43389
2206	RPL33B	Ribosomal protein L37 of the large (60S) ribosomal subunit, nearly identical to Rpl33Ap and has similarity to rat L35a; rpl33b null mutant exhibits normal growth while rpl33a rpl33b double null mutant is inviable	-0.850361	5.67093	4.09465	0.043019	0.412503
346	GUP2	Probable membrane protein with a possible role in proton symport of glycerol; member of the MBOAT family of putative membrane-bound O-acyltransferases; Gup1p homolog	-0.845728	7.64946	5.81052	0.0159306	0.257117
3440	APS3	Small subunit of the clathrin-associated adaptor complex AP-3, which is involved in vacuolar protein sorting; related to the sigma subunit of the mammalian clathrin AP-3 complex; suppressor of loss of casein kinase 1 function	-0.844173	6.65847	7.25876	0.00705561	0.174583
2867	MUS81	Subunit of the structure-specific Mms4p-Mus81p endonuclease that cleaves branched DNA; involved in DNA repair, replication fork stability, and joint molecule formation/resolution during meiotic recombination; helix-hairpin-helix protein	-0.843686	6.59439	5.08175	0.024179	0.320855
3774	YPR059C	Dubious open reading frame unlikely to encode a protein, based on available experimental and comparative sequence data; partially overlaps the verified gene YMC1/YPR058W	-0.831167	5.21042	5.10114	0.0239101	0.320821
3307	SNX4	Sorting nexin, involved in retrieval of late-Golgi SNAREs from post-Golgi endosomes to the trans-Golgi network and in cytoplasm to vacuole transport; contains a PX phosphoinositide-binding domain; forms complexes with Snx41p and with Atg20p	-0.820458	8.76664	24.848	6.20319e-07	0.000172761
118	YCK3	Palmitoylated, vacuolar membrane-localized casein kinase I isoform; negatively regulates vacuole fusion during hypertonic stress via phosphorylation of Vps41p; shares essential functions with Hrr25p; regulates vesicle fusion in AP-3 pathway	-0.814083	5.96114	4.319	0.037689	0.391267
2435	COQ6	Putative flavin-dependent monooxygenase; involved in ubiquinone (Coenzyme Q) biosynthesis; localizes to the matrix face of the mitochondrial inner membrane in a large complex with other ubiquinone biosynthetic enzymes; human COX6 can rescue a yeast cox6 mutant and is implicated in steroid-resistant nephrotic syndrome (SRNS)	-0.81392	5.37034	3.93485	0.0472952	0.427432
1398	YMR122C	Dubious open reading frame unlikely to encode a functional protein, based on available experimental and comparative sequence data	-0.811199	7.1409	12.4897	0.000409199	0.0285406
502	SPO13	Meiosis-specific protein, involved in maintaining sister chromatid cohesion during meiosis I as well as promoting proper attachment of kinetochores to the spindle during meiosis I and meiosis II	-0.805261	4.9803	4.22484	0.0398363	0.398943
2811	TOS2	Protein involved in localization of Cdc24p to the site of bud growth; may act as a membrane anchor; localizes to the bud neck and bud tip; potentially phosphorylated by Cdc28p	-0.799342	6.60713	7.69437	0.00553933	0.157807
2498	YSP1	Mitochondrial protein with a potential role in promoting mitochondrial fragmentation during programmed cell death in response to high levels of alpha-factor mating pheromone or the drug amiodarone	-0.794218	6.42577	6.97621	0.00826004	0.193894
2027	PTC6	Mitochondrial type 2C protein phosphatase (PP2C) with similarity to mammalian PP1Ks; involved in mitophagy; null mutant is sensitive to rapamycin and has decreased phosphorylation of the Pda1 subunit of pyruvate dehydrogenase	-0.78868	8.06292	9.95535	0.00160383	0.0664889
2893	UIP4	Protein that interacts with Ulp1p, a Ubl (ubiquitin-like protein)-specific protease for Smt3p protein conjugates; detected in a phosphorylated state in the mitochondrial outer membrane; also detected in ER and nuclear envelope	-0.785666	7.5999	9.97424	0.00158746	0.0664889
4799	DGR2	Protein of unknown function; null mutant is resistant to 2-deoxy-D-glucose and displays abnormally elongated buds	-0.784097	6.08069	4.83144	0.0279453	0.341305
3958	GET1	Subunit of the GET complex; involved in insertion of proteins into the ER membrane; required for the retrieval of HDEL proteins from the Golgi to the ER in an ERD2 dependent fashion and for normal mitochondrial morphology and inheritance	-0.782454	6.43245	5.0881	0.0240906	0.320855
508	MRX5	Mitochondrial protein of unknown function; homozygous diploid deletion strain has a sporulation defect characterized by elevated dityrosine in the soluble fraction; expression induced by calcium shortage; YJL147W is a non-essential gene	-0.780722	7.18202	8.87688	0.00288804	0.101545
4301	YGR201C	Putative protein of unknown function	-0.77638	8.81087	23.9305	9.98766e-07	0.000240553
4574	AIM41	Putative protein of unknown function; the authentic protein is detected in highly purified mitochondria in high-throughput studies; null mutant displays reduced frequency of mitochondrial genome loss	-0.773911	7.38846	6.94537	0.00840364	0.194617
4166	HRD3	Resident protein of the ER membrane that plays a central role in ER-associated protein degradation (ERAD), forms HRD complex with Hrd1p and ERAD determinants that engages in lumen to cytosol communication and coordination of ERAD events	-0.769961	6.90498	8.32162	0.0039176	0.124152
2708	PEX12	C3HC4-type RING-finger peroxin and E3 ubiquitin ligase, required for peroxisome biogenesis and peroxisomal matrix protein import; forms translocation subcomplex with Pex2p and Pex10p; mutations in human homolog cause peroxisomal disorder	-0.769023	5.40146	4.28884	0.0383633	0.393183
54	PBP1	Component of glucose deprivation induced stress granules, involved in P-body-dependent granule assembly; similar to human ataxin-2; interacts with Pab1p to regulate mRNA polyadenylation; interacts with Mkt1p to regulate HO translation	-0.762312	8.25912	15.8026	7.03053e-05	0.00787582
3539	VAM10	Protein involved in vacuole morphogenesis; acts at an early step of homotypic vacuole fusion that is required for vacuole tethering	-0.757876	7.94167	11.4529	0.000713827	0.0402809
4781	NEM1	Probable catalytic subunit of Nem1p-Spo7p phosphatase holoenzyme; regulates nuclear growth by controlling phospholipid biosynthesis, required for normal nuclear envelope morphology and sporulation; homolog of the human protein Dullard	-0.73368	6.9683	8.51467	0.00352295	0.116233
2939	YTA6	Putative ATPase of the CDC48/PAS1/SEC18 (AAA) family, localized to the cortex of mother cells but not to daughter cells	-0.722386	7.49822	7.68464	0.00556929	0.157807
624	SUR7	Plasma membrane protein that localizes to furrow-like invaginations (MCC patches); component of eisosomes; associated with endocytosis, along with Pil1p and Lsp1p; sporulation and plasma membrane sphingolipid content are altered in mutants	-0.719266	8.58627	12.8728	0.000333395	0.0247071
3201	TOM7	Component of the TOM (translocase of outer membrane) complex responsible for recognition and initial import steps for all mitochondrially directed proteins; promotes assembly and stability of the TOM complex	-0.715979	7.89266	9.94263	0.00161495	0.0664889
2480	YMR007W	Dubious open reading frame unlikely to encode a protein, based on available experimental and comparative sequence data	-0.711688	8.58773	11.2641	0.000790205	0.0427687
680	SAS3	Histone acetyltransferase catalytic subunit of NuA3 complex that acetylates histone H3, involved in transcriptional silencing; homolog of the mammalian MOZ proto-oncogene; mutant has aneuploidy tolerance; sas3gcn5 double mutation is lethal	-0.703967	6.57371	5.9767	0.0144961	0.252314
445	SQS1	Stimulates the ATPase and helicase activities of Prp43p; acts with Prp43p to stimulate 18s rRNA maturation by Nob1p; overexpression antagonizes the suppression of splicing defects by spp382 mutants; component of pre-ribosomal particles	-0.702581	6.11273	5.00023	0.0253439	0.328176
3456	YND1	Apyrase with wide substrate specificity, helps prevent inhibition of glycosylation by hydrolyzing nucleoside tri- and diphosphates that inhibit glycotransferases; partially redundant with Gda1p; mediates adenovirus E4orf4-induced toxicity	-0.678234	8.47214	11.8835	0.000566334	0.0349748
3521	POT1	3-ketoacyl-CoA thiolase with broad chain length specificity, cleaves 3-ketoacyl-CoA into acyl-CoA and acetyl-CoA during beta-oxidation of fatty acids	-0.677285	8.45172	11.4391	0.000719153	0.0402809
4120	NCA2	Protein involved in regulation of mitochondrial expression of subunits 6 (Atp6p) and 8 (Atp8p) of the Fo-F1 ATP synthase; functions with Nca3p	-0.676434	7.97436	6.85165	0.00885593	0.202175
989	PMT6	Protein O-mannosyltransferase, transfers mannose from dolichyl phosphate-D-mannose to protein serine/threonine residues of secretory proteins; reaction is essential for cell wall rigidity; member of a family of mannosyltransferases	-0.673621	8.45768	7.25575	0.00706742	0.174583
4392	YPR170C	Dubious open reading frame unlikely to encode a protein, based on available experimental and comparative sequence data; partially overlaps the dubious ORFs YPR169W-A and YPR170W-B	-0.673268	6.48193	4.686	0.0304094	0.352121
1186	YIL067C	Uncharacterized protein of unknown function	-0.670477	8.19403	9.51465	0.00203838	0.0796118
156	IPT1	Inositolphosphotransferase, involved in synthesis of mannose-(inositol-P)2-ceramide (M(IP)2C), the most abundant sphingolipid;, can mutate to resistance to the antifungals syringomycin E and DmAMP1 and to K. lactis zymocin	-0.667365	8.18436	10.8186	0.00100486	0.0514937
3435	RAV2	Subunit of RAVE (Rav1p, Rav2p, Skp1p), a complex that associates with the V1 domain of the vacuolar membrane (H+)-ATPase (V-ATPase) and promotes assembly and reassembly of the holoenzyme	-0.665437	6.91623	6.46879	0.0109785	0.22127
1962	YER046W-A	Dubious open reading frame; unlikely to encode a functional protein, based on available experimental and comparative sequence data.	-0.66256	7.05245	7.61386	0.00579214	0.159433
731	FIG4	Phosphatidylinositol 3,5-bisphosphate (PtdIns[3,5]P) phosphatase; required for efficient mating and response to osmotic shock; physically associates with and regulated by Vac14p; contains a SAC1-like domain	-0.65849	7.87131	4.47505	0.0343931	0.37063
3594	ERP5	Protein with similarity to Emp24p and Erv25p, member of the p24 family involved in ER to Golgi transport	-0.657899	7.73998	8.40455	0.00374283	0.119399
1446	MAK10	Non-catalytic subunit of N-terminal acetyltransferase of the NatC type, required for replication of dsRNA virus; expression is glucose-repressible	-0.657302	8.66397	8.12902	0.00435623	0.13538
1687	YLR152C	Putative protein of unknown function; YLR152C is not an essential gene	-0.653594	8.12011	7.53874	0.00603862	0.16294
4814	SDS24	One of two S. cerevisiae homologs (Sds23p and Sds24p) of the S. pombe Sds23 protein, which is implicated in APC/cyclosome regulation; involved in cell separation during budding; may play an indirect role in fluid-phase endocytosis	-0.649278	7.85731	7.0952	0.00772909	0.188035
3373	SPT23	ER membrane protein involved in regulation of OLE1 transcription, acts with homolog Mga2p; inactive ER form dimerizes and one subunit is then activated by ubiquitin/proteasome-dependent processing followed by nuclear targeting	-0.648302	4.96545	4.09248	0.0430744	0.412503
201	BSP1	Adapter that links synaptojanins Inp52p and Inp53p to the cortical actin cytoskeleton	-0.647906	8.01169	8.0918	0.00444659	0.137303
4465	SPO20	Meiosis-specific subunit of the t-SNARE complex, required for prospore membrane formation during sporulation; similar to but not functionally redundant with Sec9p; SNAP-25 homolog	-0.646662	8.62102	13.7435	0.000209543	0.0187798
4160	YGL081W	Putative protein of unknown function; non-essential gene; interacts genetically with CHS5, a gene involved in chitin biosynthesis	-0.64434	7.71695	4.36137	0.0367628	0.384176
1219	TMA10	Protein of unknown function that associates with ribosomes; putative homolog of the F1F0-ATPase synthase regulator Stf2p	-0.636949	8.03548	10.0554	0.00151899	0.0664889
4344	APL5	Delta adaptin-like subunit of the clathrin associated protein complex (AP-3); functions in transport of alkaline phosphatase to the vacuole via the alternate pathway, suppressor of loss of casein kinase 1 function	-0.636795	6.40676	4.7	0.0301627	0.352121
4534	RAD17	Checkpoint protein, involved in the activation of the DNA damage and meiotic pachytene checkpoints; with Mec3p and Ddc1p, forms a clamp that is loaded onto partial duplex DNA; homolog of human and S. pombe Rad1 and U. maydis Rec1 proteins	-0.631781	8.02143	7.9093	0.00491812	0.145341
550	YLR345W	Similar to 6-phosphofructo-2-kinase/fructose-2,6-bisphosphatase enzymes responsible for the metabolism of fructoso-2,6-bisphosphate; mRNA expression is repressed by the Rfx1p-Tup1p-Ssn6p repressor complex; YLR345W is not an essential gene	-0.630915	8.24149	11.1466	0.000841865	0.0444912
1157	GTR1	Cytoplasmic GTP binding protein and negative regulator of the Ran/Tc4 GTPase cycle; component of GSE complex, which is required for sorting of Gap1p; involved in phosphate transport and telomeric silencing; similar to human RagA and RagB	-0.626114	6.62879	4.8681	0.0273575	0.341305
3827	GPB1	Multistep regulator of cAMP-PKA signaling; inhibits PKA downstream of Gpa2p and Cyr1p, thereby increasing cAMP dependency; promotes ubiquitin-dependent proteolysis of Ira2p; regulated by G-alpha protein Gpa2p; homolog of Gpb2p	-0.625434	7.19659	4.59279	0.0321067	0.356355
4570	NOP13	Nucleolar protein found in preribosomal complexes; contains an RNA recognition motif (RRM)	-0.622251	7.05749	4.29453	0.0382351	0.392705
311	SNT2	DNA binding protein with similarity to the S. pombe Snt2 protein; computational analysis suggests a role in regulation of expression of genes encoding amine transporters	-0.618077	8.23795	7.61466	0.00578957	0.159433
1916	RBG1	Member of the DRG family of GTP-binding proteins; associates with translating ribosomes; interacts with Tma46p, Ygr250cp, Gir2p and Yap1p via two-hybrid	-0.614673	8.31415	8.02264	0.00461961	0.14084
2900	RRT2	Putative protein of unknown function; non-essential gene identified in a screen for mutants with increased levels of rDNA transcription; null mutants display a weak carboxypeptidase Y missorting/secretion phenotype	-0.613033	7.30434	6.41921	0.0112892	0.222852
279	PYC1	Pyruvate carboxylase isoform, cytoplasmic enzyme that converts pyruvate to oxaloacetate; highly similar to isoform Pyc2p but differentially regulated; mutations in the human homolog are associated with lactic acidosis	-0.610607	7.71883	5.94317	0.0147744	0.253268
479	YNL303W	Dubious open reading frame unlikely to encode a protein, based on available experimental and comparative sequence data	-0.607031	8.17253	8.469	0.00361249	0.117577
3072	FPR1	Peptidyl-prolyl cis-trans isomerase (PPIase), binds to the drugs FK506 and rapamycin; also binds to the nonhistone chromatin binding protein Hmo1p and may regulate its assembly or function	-0.606744	6.96975	5.77845	0.0162238	0.2605
3647	YHR130C	Dubious open reading frame unlikely to encode a functional protein, based on available experimental and comparative sequence data	-0.60667	8.20573	5.46755	0.0193728	0.28802
4450	YGL046W	Protein involved in proteolytic activation of Rim101p in response to alkaline pH; interacts with ESCRT-1 subunits Stp22p and Vps28p; essential for anaerobic growth; member of the arrestin-related trafficking adaptor family	-0.605051	6.9426	4.65744	0.0309193	0.354262
693	SWA2	Auxilin-like protein involved in vesicular transport; clathrin-binding protein required for uncoating of clathrin-coated vesicles	-0.601947	6.58142	4.64604	0.0311252	0.354986
3343	MRPL1	mitochondrial ribosomal protein of the large subunit	-0.599807	5.96411	3.96137	0.0465559	0.42554
2532	DFG5	Putative mannosidase, essential glycosylphosphatidylinositol (GPI)-anchored membrane protein required for cell wall biogenesis in bud formation, involved in filamentous growth, homologous to Dcw1p	-0.595531	8.30306	7.0788	0.00780012	0.18881
2883	MGA1	Protein similar to heat shock transcription factor; multicopy suppressor of pseudohyphal growth defects of ammonium permease mutants	-0.594746	5.87609	4.14436	0.0417736	0.409823
1594	YEH2	Steryl ester hydrolase, catalyzes steryl ester hydrolysis at the plasma membrane; involved in sterol metabolism	-0.593642	8.11069	7.29205	0.00692602	0.174583
1470	ARO10	Phenylpyruvate decarboxylase, catalyzes decarboxylation of phenylpyruvate to phenylacetaldehyde, which is the first specific step in the Ehrlich pathway	-0.591716	6.8199	5.73272	0.0166517	0.262987
1758	RSB1	Suppressor of sphingoid long chain base (LCB) sensitivity of an LCB-lyase mutation; putative integral membrane transporter or flippase that may transport LCBs from the cytoplasmic side toward the extracytoplasmic side of the membrane	-0.590281	7.84999	7.61849	0.00577727	0.159433
2173	PET494	Mitochondrial translational activator specific for the COX3 mRNA, acts together with Pet54p and Pet122p; located in the mitochondrial inner membrane	-0.587879	6.80155	4.0684	0.0436927	0.415944
1234	FCY22	Putative purine-cytosine permease, very similar to Fcy2p but cannot substitute for its function	-0.587803	8.25363	7.94372	0.00482544	0.144374
315	SOL1	Protein with a possible role in tRNA export; shows similarity to 6-phosphogluconolactonase non-catalytic domains but does not exhibit this enzymatic activity; homologous to Sol2p, Sol3p, and Sol4p	-0.583034	7.70346	6.69895	0.00964695	0.209321
781	SPO14	Phospholipase D, catalyzes the hydrolysis of phosphatidylcholine, producing choline and phosphatidic acid; involved in Sec14p-independent secretion; required for meiosis and spore formation; differently regulated in secretion and meiosis	-0.582397	6.8189	6.84061	0.00891086	0.20247
4498	YJR011C	Putative protein of unknown function; GFP-fusion protein expression is induced in response to the DNA-damaging agent MMS	-0.581043	7.68985	4.61414	0.0317095	0.354986
6	APA1	Diadenosine 5',5''-P1,P4-tetraphosphate phosphorylase I (AP4A phosphorylase), involved in catabolism of bis(5'-nucleosidyl) tetraphosphates; has similarity to Apa2p	-0.577342	8.7111	5.8688	0.0154115	0.25337
185	RCE1	Type II CAAX prenyl protease involved in the proteolysis and maturation of Ras and the a-factor mating pheromone	-0.576138	9.41584	10.2805	0.00134442	0.0622699
1660	YEA6	Putative mitochondrial NAD+ transporter, member of the mitochondrial carrier subfamily (see also YIA6); has putative human ortholog	-0.57484	7.98313	5.08882	0.0240806	0.320855
4519	NGR1	RNA binding protein that negatively regulates growth rate; interacts with the 3' UTR of the mitochondrial porin (POR1) mRNA and enhances its degradation; overexpression impairs mitochondrial function; expressed in stationary phase	-0.574163	7.01532	5.36438	0.0205521	0.296405
173	PEX28	Peroxisomal integral membrane peroxin, involved in the regulation of peroxisomal size, number and distribution; genetic interactions suggest that Pex28p and Pex29p act at steps upstream of those mediated by Pex30p, Pex31p, and Pex32p	-0.571585	7.91988	4.92066	0.0265374	0.339074
170	UTP30	Subunit of U3-containing 90S preribosome complex involved in production of 18S rRNA and assembly of small ribosomal subunit	-0.569647	6.66076	6.00539	0.0142623	0.252314
1596	YEL020C	Hypothetical protein with low sequence identity to Pdc1p	-0.56937	6.877	3.85166	0.0496968	0.437385
2199	RIC1	Protein involved in retrograde transport to the cis-Golgi network; forms heterodimer with Rgp1p that acts as a GTP exchange factor for Ypt6p; involved in transcription of rRNA and ribosomal protein genes	-0.569011	7.56243	5.90942	0.0150601	0.25337
2829	WTM2	Transcriptional modulator involved in regulation of meiosis, silencing, and expression of RNR genes; involved in response to replication stress; contains WD repeats	-0.568358	7.37895	4.10098	0.0428584	0.412503
4683	HTB2	Histone H2B, core histone protein required for chromatin assembly and chromosome function; nearly identical to HTB1; Rad6p-Bre1p-Lge1p mediated ubiquitination regulates transcriptional activation, meiotic DSB formation and H3 methylation	-0.56801	7.73025	4.0995	0.042896	0.412503
2555	YKL033W-A	Putative protein of unknown function; similar to uncharacterized proteins from other fungi	-0.559869	7.85925	7.04698	0.0079399	0.190281
196	YBR113W	Dubious open reading frame unlikely to encode a protein, based on available experimental and comparative sequence data; partially overlaps the verified gene CYC8	-0.556262	6.05895	3.97707	0.0461237	0.424003
2578	YFR024C	Protein containing a C-terminal SH3 domain; binds Las17p, which is a homolog of human Wiskott-Aldrich Syndrome protein involved in actin patch assembly and actin polymerization	-0.554143	7.93467	6.75109	0.00936903	0.205341
1265	JJJ2	Protein of unknown function, contains a J-domain, which is a region with homology to the E. coli DnaJ protein	-0.552796	6.74891	5.24518	0.0220076	0.308068
1474	PHM7	Protein of unknown function, expression is regulated by phosphate levels; green fluorescent protein (GFP)-fusion protein localizes to the cell periphery and vacuole	-0.552466	8.81383	12.9431	0.000321106	0.0241682
148	SIP3	Protein that activates transcription through interaction with DNA-bound Snf1p, C-terminal region has a putative leucine zipper motif; potential Cdc28p substrate	-0.552031	8.22082	6.43463	0.0111916	0.222852
120	DYN1	Cytoplasmic heavy chain dynein, microtubule motor protein, required for anaphase spindle elongation; involved in spindle assembly, chromosome movement, and spindle orientation during cell division, targeted to microtubule tips by Pac1p	-0.549252	7.12219	4.61792	0.0316397	0.354986
1313	MRX7	Putative protein of unknown function; green fluorescent protein (GFP)-fusion protein localizes to mitochondria; YNL211C is not an essential gene	-0.547473	6.42389	4.61255	0.0317388	0.354986
1115	PPM1	Carboxyl methyltransferase, methylates the C terminus of the protein phosphatase 2A catalytic subunit (Pph21p or Pph22p), which is important for complex formation with regulatory subunits	-0.54436	6.39127	3.92496	0.0475742	0.428346
3788	BOR1	Aspartate kinase (L-aspartate 4-P-transferase); cytoplasmic enzyme that catalyzes the first step in the common pathway for methionine and threonine biosynthesis; expression regulated by Gcn4p and the general control of amino acid synthesis	-0.541596	7.59312	5.13756	0.0234135	0.318596
1618	FAR1	Cyclin-dependent kinase inhibitor that mediates cell cycle arrest in response to pheromone; also forms a complex with Cdc24p, Ste4p, and Ste18p that may specify the direction of polarized growth during mating; potential Cdc28p substrate	-0.541526	7.70963	4.29558	0.0382115	0.392705
577	YNL043C	Dubious open reading frame unlikely to encode a protein, based on available experimental and comparative sequence data; partially overlaps the verified gene YIP3/YNL044W	-0.541262	7.39263	5.88519	0.0152687	0.25337
1705	PEX25	Peripheral peroxisomal membrane peroxin required for the regulation of peroxisome size and maintenance, recruits GTPase Rho1p to peroxisomes, induced by oleate, interacts with homologous protein Pex27p	-0.541041	8.1802	5.68373	0.0171229	0.268266
4652	AVT1	Vacuolar transporter, imports large neutral amino acids into the vacuole; member of a family of seven S. cerevisiae genes (AVT1-7) related to vesicular GABA-glycine transporters	-0.539977	9.26961	9.5502	0.00199928	0.0789386
42	OYE3	Conserved NADPH oxidoreductase containing flavin mononucleotide (FMN), homologous to Oye2p with different ligand binding and catalytic properties; has potential roles in oxidative stress response and programmed cell death	-0.539169	8.24606	5.54633	0.0185195	0.279172
3612	YOR008C-A	Putative protein of unknown function, includes a potential transmembrane domain; deletion results in slightly lengthened telomeres	-0.53874	8.4336	7.66266	0.00563753	0.158807
4282	NDL1	Homolog of nuclear distribution factor NudE, NUDEL; interacts with Pac1p and regulates dynein targeting to microtubule plus ends	-0.532934	7.06391	4.90875	0.0267209	0.340515
1453	NMD4	Protein interacting with Nam7p, may be involved in the nonsense-mediated mRNA decay pathway	-0.53161	7.63534	6.30114	0.012066	0.233421
3581	SPP1	Subunit of COMPASS (Set1C), a complex which methylates histone H3 on lysine 4 and is required in telomeric transcriptional silencing; interacts with Orc2p; PHD finger domain protein similar to human CGBP, an unmethylated CpG binding protein	-0.531248	7.14064	4.51937	0.0335132	0.364409
2169	PUS9	Mitochondrial tRNA:pseudouridine synthase, catalyzes the formation of pseudouridine at position 32 in mitochondrial tRNAs; contains an N-terminal mitochondrial targeting sequence	-0.529539	6.74283	3.9867	0.0458608	0.422392
186	PLB1	Phospholipase B (lysophospholipase) involved in lipid metabolism, required for deacylation of phosphatidylcholine and phosphatidylethanolamine but not phosphatidylinositol	-0.526862	8.59145	4.76957	0.0289671	0.345383
2422	MPC54	Component of the meiotic outer plaque, a membrane-organizing center which is assembled on the cytoplasmic face of the spindle pole body during meiosis II and triggers the formation of the prospore membrane; potential Cdc28p substrate	-0.526069	7.1275	4.10178	0.0428382	0.412503
4279	YOP1	Membrane protein that interacts with Yip1p to mediate membrane traffic; interacts with Sey1p to maintain ER morphology; overexpression leads to cell death and accumulation of internal cell membranes	-0.522575	8.36952	6.12497	0.0133285	0.246937
4062	YNK1	Nucleoside diphosphate kinase, catalyzes the transfer of gamma phosphates from nucleoside triphosphates, usually ATP, to nucleoside diphosphates by a mechanism that involves formation of an autophosphorylated enzyme intermediate	-0.522401	8.71961	5.92216	0.0149516	0.25337
2696	LAG1	Ceramide synthase component, involved in synthesis of ceramide from C26(acyl)-coenzyme A and dihydrosphingosine or phytosphingosine, functionally equivalent to Lac1p	-0.522338	9.84835	11.3633	0.000749089	0.0414754
1691	RPS25A	Protein component of the small (40S) ribosomal subunit; nearly identical to Rps25Bp and has similarity to rat S25 ribosomal protein	-0.521797	7.04924	5.88733	0.0152502	0.25337
2790	MRN1	RNA-binding protein proposed to be involved in translational regulation; binds specific categories of mRNAs, including those that contain upstream open reading frames (uORFs) and internal ribosome entry sites (IRES)	-0.51695	8.3018	5.04491	0.0246984	0.323294
4742	MRI1	5'-methylthioribose-1-phosphate isomerase; catalyzes the isomerization of 5-methylthioribose-1-phosphate to 5-methylthioribulose-1-phosphate in the methionine salvage pathway	-0.516608	8.20765	4.5739	0.0324625	0.358651
2552	TRS33	One of 10 subunits of the transport protein particle (TRAPP) complex of the cis-Golgi which mediates vesicle docking and fusion; involved in endoplasmic reticulum (ER) to Golgi membrane traffic	-0.51638	6.76314	5.17677	0.0228909	0.314306
4761	YNG1	Subunit of the NuA3 histone acetyltransferase complex that acetylates histone H3; contains PHD finger domain that interacts with methylated histone H3, has similarity to the human tumor suppressor ING1	-0.513076	8.52581	7.961	0.0047796	0.143896
3160	TRM44	tRNA(Ser) Um(44) 2'-O-methyltransferase; involved in maintaining levels of the tRNA-Ser species tS(CGA) and tS(UGA); conserved among metazoans and fungi but there does not appear to be a homolog in plants; TRM44 is a non-essential gene	-0.512754	6.50404	4.1283	0.0421716	0.412503
4457	HPA3	D-Amino acid N-acetyltransferase, catalyzes N-acetylation of D-amino acids through ordered bi-bi mechanism in which acetyl-CoA is first substrate bound and CoA is last product liberated; similar to Hpa2p, acetylates histones weakly in vitro	-0.511829	8.36938	4.11083	0.0426096	0.412503
3792	YPR090W	Protein of unknown function; exhibits genetic interaction with ERG11 and protein-protein interaction with Hsp82p	-0.51145	7.32845	6.08331	0.0136465	0.247625
1025	YBL094C	Dubious open reading frame unlikely to encode a protein, based on available experimental and comparative sequence data; partially overlaps uncharacterized ORF YBL095W	-0.508381	7.95056	4.65506	0.0309621	0.354262
4527	FLC2	Putative FAD transporter; required for uptake of FAD into endoplasmic reticulum; involved in cell wall maintenance	-0.506509	7.76821	4.61853	0.0316284	0.354986
161	TIR1	Cell wall mannoprotein of the Srp1p/Tip1p family of serine-alanine-rich proteins; expression is downregulated at acidic pH and induced by cold shock and anaerobiosis; abundance is increased in cells cultured without shaking	-0.500543	7.65577	5.0465	0.0246758	0.323294

## Sheet: Plan 3
Enrichment analysis results for 213 genes that confer resistance to auroramycin obtained using DAVID for the GO categories namely, Biological Process (BP), Cellular Component (CC) and Molecular Function (MF)
Annotation Cluster 1	Enrichment Score: 3.634021581632939
Category	Term	Count	%	PValue	Genes	List Total	Pop Hits	Pop Total	Fold Enrichment	Bonferroni	Benjamini	FDR
GOTERM_BP_FAT	GO:0016192~vesicle-mediated transport	37	18.7817	1.24094e-09	ERG3, SDS24, YCK3, BSP1, VPS52, SNX4, VPS51, SPO14, CDC50, RIC1, GET2, SNC2, YPK1, GET1, VPS16, YPT31, TRS33, SUR7, SYS1, BST1, SWF1, FLC2, ERV14, PEP12, MON2, SPO20, APS3, COG6, COG7, GYP1, ARF1, COG8, APL5, APL6, YOP1, RCY1, ERP5	158	376	4870	3.03309	1.06349e-06	1.06349e-06	1.92207e-06
GOTERM_CC_FAT	GO:0005794~Golgi apparatus	26	13.198	1.40951e-07	VPS52, VPS51, CDC50, RIC1, GET2, SNC2, GET1, YND1, YPT31, TRS33, SYS1, MNN11, ERV14, PEP12, YIP4, MON2, APS3, COG6, ARF1, GYP1, COG7, COG8, APL5, APL6, YOP1, RCY1	150	241	4595	3.30484	3.56601e-05	3.56601e-05	0.000183453
GOTERM_BP_FAT	GO:0048193~Golgi vesicle transport	21	10.6599	1.3132e-06	SYS1, BST1, VPS52, ERV14, SNX4, VPS51, PEP12, MON2, SPO20, APS3, GET2, COG6, ARF1, COG7, SNC2, COG8, GET1, APL5, APL6, VPS16, TRS33	158	184	4870	3.51782	0.00112478	0.000562548	0.00203397
GOTERM_CC_FAT	GO:0044431~Golgi apparatus part	16	8.12183	0.000132898	SYS1, MNN11, VPS52, VPS51, PEP12, CDC50, MON2, RIC1, COG6, ARF1, GYP1, COG7, COG8, SNC2, YND1, TRS33	150	156	4595	3.14188	0.0330663	0.0166721	0.172833
GOTERM_BP_FAT	GO:0007034~vacuolar transport	13	6.59898	0.000462804	IRS4, AVT1, VPS52, SNX4, VPS51, PEP12, MON2, APS3, BOR1, APL5, APL6, VPS16, VPS36	158	121	4870	3.31154	0.327474	0.0944192	0.71443
GOTERM_BP_FAT	GO:0015031~protein transport	31	15.736	0.000539399	TOM7, VPS52, SNX4, VPS51, RIC1, SEC66, GET2, GET1, RAV2, BOR1, GTR1, VPS16, PEX12, VPS36, YPT31, SYS1, IRS4, BST1, PEP12, MON2, APS3, COG6, ARF1, COG7, COG8, PEX25, APL5, APL6, YOP1, RCY1, ERP5	158	502	4870	1.9034	0.370223	0.0883307	0.832208
GOTERM_BP_FAT	GO:0046907~intracellular transport	35	17.7665	0.000739786	AVT1, TOM7, VPS52, SNX4, VPS51, RIC1, SEC66, GET2, DYN1, SNC2, GET1, BOR1, SOL1, VPS16, PEX12, NDL1, VPS36, TRS33, SYS1, IRS4, BST1, ERV14, PEP12, MON2, SPO20, APS3, TEX1, COG6, ARF1, COG7, COG8, PEX25, APL5, APL6, YOP1	158	608	4870	1.77434	0.469657	0.0866211	1.13972
GOTERM_BP_FAT	GO:0045184~establishment of protein localization	32	16.2437	0.000856768	TRM1, TOM7, VPS52, SNX4, VPS51, RIC1, SEC66, GET2, GET1, RAV2, BOR1, GTR1, VPS16, PEX12, VPS36, YPT31, SYS1, IRS4, BST1, PEP12, MON2, APS3, COG6, ARF1, COG7, COG8, PEX25, APL5, APL6, YOP1, RCY1, ERP5	158	540	4870	1.82654	0.520286	0.0877312	1.31883
GOTERM_BP_FAT	GO:0008104~protein localization	34	17.2589	0.00110291	TRM1, TOM7, VPS52, SNX4, VPS51, RIC1, FAR1, SEC66, GET2, GET1, RAV2, BOR1, GTR1, VPS16, PEX12, VPS36, YPT31, SYS1, IRS4, BST1, PEP12, MON2, APS3, COG6, ARF1, COG7, COG8, PEX25, APL5, URE2, APL6, YOP1, RCY1, ERP5	158	597	4870	1.7554	0.6116	0.0997475	1.6947
GOTERM_BP_FAT	GO:0006886~intracellular protein transport	21	10.6599	0.0035782	IRS4, SYS1, TOM7, BST1, SNX4, VPS51, PEP12, MON2, RIC1, APS3, SEC66, GET2, GET1, APL5, PEX25, BOR1, APL6, YOP1, VPS16, PEX12, VPS36	158	325	4870	1.99163	0.953672	0.243668	5.40083
GOTERM_BP_FAT	GO:0034613~cellular protein localization	22	11.1675	0.0056692	IRS4, SYS1, TOM7, BST1, SNX4, VPS51, PEP12, MON2, RIC1, APS3, SEC66, FAR1, GET2, GET1, APL5, PEX25, BOR1, APL6, YOP1, VPS16, PEX12, VPS36	158	362	4870	1.87321	0.992344	0.333708	8.42931
GOTERM_BP_FAT	GO:0070727~cellular macromolecule localization	22	11.1675	0.00842954	IRS4, SYS1, TOM7, BST1, SNX4, VPS51, PEP12, MON2, RIC1, APS3, SEC66, FAR1, GET2, GET1, APL5, PEX25, BOR1, APL6, YOP1, VPS16, PEX12, VPS36	158	375	4870	1.80827	0.999293	0.42768	12.2885
GOTERM_BP_FAT	GO:0006623~protein targeting to vacuole	7	3.5533	0.0175719	IRS4, BOR1, SNX4, VPS16, VPS51, VPS36, MON2	158	65	4870	3.31938	1	0.613091	24.0115
GOTERM_BP_FAT	GO:0006605~protein targeting	13	6.59898	0.0830614	IRS4, TOM7, SNX4, VPS51, MON2, SEC66, GET2, BOR1, PEX25, YOP1, VPS16, PEX12, VPS36	158	239	4870	1.67655	1	0.887604	73.8967
Annotation Cluster 2	Enrichment Score: 2.20226091178505
Category	Term	Count	%	PValue	Genes	List Total	Pop Hits	Pop Total	Fold Enrichment	Bonferroni	Benjamini	FDR
GOTERM_BP_FAT	GO:0016044~membrane organization	20	10.1523	0.000733085	ERG3, TOM7, NEM1, SDS24, BSP1, SNX4, SWF1, PEP12, CDC50, MON2, GET2, SNC2, GET1, YPK1, RSB1, LEM3, RCY1, VPS16, VAM10, SUR7	158	264	4870	2.33506	0.4666	0.099448	1.12945
GOTERM_BP_FAT	GO:0006897~endocytosis	9	4.56853	0.0110204	ERG3, YPK1, SNC2, SDS24, BSP1, RCY1, CDC50, SUR7, MON2	158	95	4870	2.92005	0.999925	0.492547	15.7718
GOTERM_BP_FAT	GO:0010324~membrane invagination	10	5.07614	0.0306101	ERG3, YPK1, SNC2, SDS24, BSP1, RCY1, SNX4, CDC50, SUR7, MON2	158	136	4870	2.26638	1	0.736088	38.2158
Annotation Cluster 3	Enrichment Score: 2.017786465582952
Category	Term	Count	%	PValue	Genes	List Total	Pop Hits	Pop Total	Fold Enrichment	Bonferroni	Benjamini	FDR
GOTERM_BP_FAT	GO:0048193~Golgi vesicle transport	21	10.6599	1.3132e-06	SYS1, BST1, VPS52, ERV14, SNX4, VPS51, PEP12, MON2, SPO20, APS3, GET2, COG6, ARF1, COG7, SNC2, COG8, GET1, APL5, APL6, VPS16, TRS33	158	184	4870	3.51782	0.00112478	0.000562548	0.00203397
GOTERM_BP_FAT	GO:0006892~post-Golgi vesicle-mediated transport	11	5.58376	0.000110619	APS3, SYS1, ARF1, SNC2, APL5, APL6, VPS52, VPS16, VPS51, PEP12, MON2	158	74	4870	4.58177	0.0904505	0.0311078	0.171199
GOTERM_BP_FAT	GO:0006896~Golgi to vacuole transport	6	3.04569	0.00176032	APS3, APL5, APL6, VPS52, VPS51, PEP12	158	28	4870	6.60488	0.779073	0.140146	2.69203
GOTERM_CC_FAT	GO:0031410~cytoplasmic vesicle	9	4.56853	0.0569755	APS3, ARF1, SNC2, APL5, YND1, APL6, VPS52, ERV14, VPS51	150	129	4595	2.13721	1	0.773311	53.3977
GOTERM_CC_FAT	GO:0031982~vesicle	9	4.56853	0.0658263	APS3, ARF1, SNC2, APL5, YND1, APL6, VPS52, ERV14, VPS51	150	133	4595	2.07293	1	0.762033	58.7802
GOTERM_CC_FAT	GO:0031988~membrane-bounded vesicle	6	3.04569	0.310296	ARF1, SNC2, YND1, VPS52, ERV14, VPS51	150	114	4595	1.61228	1	0.951774	99.2054
GOTERM_CC_FAT	GO:0016023~cytoplasmic membrane-bounded vesicle	6	3.04569	0.310296	ARF1, SNC2, YND1, VPS52, ERV14, VPS51	150	114	4595	1.61228	1	0.951774	99.2054
GOTERM_CC_FAT	GO:0030135~coated vesicle	3	1.52284	0.780398	ARF1, YND1, ERV14	150	87	4595	1.05632	1	0.996448	100
Annotation Cluster 4	Enrichment Score: 1.233924396537369
Category	Term	Count	%	PValue	Genes	List Total	Pop Hits	Pop Total	Fold Enrichment	Bonferroni	Benjamini	FDR
GOTERM_CC_FAT	GO:0005783~endoplasmic reticulum	26	13.198	0.0038412	ERG3, ERG4, HRD3, ERG5, NEM1, RCE1, SEC66, GET2, GET1, RSB1, SPT23, LEM3, TRS33, SWA2, PMT2, SPF1, BST1, PMT6, ERV14, FLC2, SWF1, UIP4, LAS21, YOP1, LAG1, ERP5	150	443	4595	1.79789	0.622315	0.176951	4.8857
GOTERM_CC_FAT	GO:0042175~nuclear envelope-endoplasmic reticulum network	11	5.58376	0.0513757	SEC66, SWA2, HRD3, NEM1, BST1, SPF1, SPT23, ERV14, SWF1, RCE1, LAS21	150	172	4595	1.95911	0.999998	0.772964	49.6645
GOTERM_CC_FAT	GO:0044432~endoplasmic reticulum part	11	5.58376	0.0828911	SEC66, SWA2, GET2, HRD3, BST1, SPF1, GET1, SPT23, ERV14, RCE1, LAS21	150	188	4595	1.79238	1	0.790641	67.5738
GOTERM_CC_FAT	GO:0005789~endoplasmic reticulum membrane	9	4.56853	0.161659	SEC66, SWA2, HRD3, BST1, SPF1, SPT23, ERV14, RCE1, LAS21	150	164	4595	1.6811	1	0.868374	89.9238
GOTERM_CC_FAT	GO:0012505~endomembrane system	15	7.61421	0.255886	SYS1, SWA2, HRD3, TRM1, NEM1, BST1, SPF1, ERV14, RCE1, SWF1, UIP4, LAS21, RIC1, SEC66, SPT23	150	354	4595	1.29802	1	0.924113	97.8653
Annotation Cluster 5	Enrichment Score: 1.1792523590758694
Category	Term	Count	%	PValue	Genes	List Total	Pop Hits	Pop Total	Fold Enrichment	Bonferroni	Benjamini	FDR
GOTERM_BP_FAT	GO:0006896~Golgi to vacuole transport	6	3.04569	0.00176032	APS3, APL5, APL6, VPS52, VPS51, PEP12	158	28	4870	6.60488	0.779073	0.140146	2.69203
GOTERM_CC_FAT	GO:0030123~AP-3 adaptor complex	3	1.52284	0.00600362	APS3, APL5, APL6	150	4	4595	22.975	0.782051	0.224243	7.53821
GOTERM_CC_FAT	GO:0030119~AP-type membrane coat adaptor complex	3	1.52284	0.103422	APS3, APL5, APL6	150	17	4595	5.40588	1	0.822051	75.8501
GOTERM_CC_FAT	GO:0030117~membrane coat	3	1.52284	0.409051	APS3, APL5, APL6	150	43	4595	2.13721	1	0.961069	99.8937
GOTERM_CC_FAT	GO:0048475~coated membrane	3	1.52284	0.409051	APS3, APL5, APL6	150	43	4595	2.13721	1	0.961069	99.8937
GOTERM_CC_FAT	GO:0009898~internal side of plasma membrane	6	3.04569	0.459526	APS3, YPK1, RAV2, YCK3, APL5, APL6	150	137	4595	1.34161	1	0.968552	99.9667
Annotation Cluster 6	Enrichment Score: 1.1440011316932415
Category	Term	Count	%	PValue	Genes	List Total	Pop Hits	Pop Total	Fold Enrichment	Bonferroni	Benjamini	FDR
GOTERM_BP_FAT	GO:0043254~regulation of protein complex assembly	4	2.03046	0.0217959	BUD14, CAP2, RAV2, ARC18	158	19	4870	6.48901	1	0.670745	28.9173
GOTERM_BP_FAT	GO:0030832~regulation of actin filament length	3	1.52284	0.0320363	BUD14, CAP2, ARC18	158	9	4870	10.2743	1	0.735201	39.6087
GOTERM_BP_FAT	GO:0030833~regulation of actin filament polymerization	3	1.52284	0.0320363	BUD14, CAP2, ARC18	158	9	4870	10.2743	1	0.735201	39.6087
GOTERM_BP_FAT	GO:0008064~regulation of actin polymerization or depolymerization	3	1.52284	0.0320363	BUD14, CAP2, ARC18	158	9	4870	10.2743	1	0.735201	39.6087
GOTERM_BP_FAT	GO:0032271~regulation of protein polymerization	3	1.52284	0.0320363	BUD14, CAP2, ARC18	158	9	4870	10.2743	1	0.735201	39.6087
GOTERM_BP_FAT	GO:0032970~regulation of actin filament-based process	3	1.52284	0.0551465	BUD14, CAP2, ARC18	158	12	4870	7.7057	1	0.856948	58.464
GOTERM_BP_FAT	GO:0032956~regulation of actin cytoskeleton organization	3	1.52284	0.0551465	BUD14, CAP2, ARC18	158	12	4870	7.7057	1	0.856948	58.464
GOTERM_BP_FAT	GO:0044087~regulation of cellular component biogenesis	4	2.03046	0.0597684	BUD14, CAP2, RAV2, ARC18	158	28	4870	4.40325	1	0.858599	61.5019
GOTERM_BP_FAT	GO:0033043~regulation of organelle organization	7	3.5533	0.0753198	RTT101, BUD14, CAP2, PET122, ARC18, SPO13, PET494	158	92	4870	2.34521	1	0.877196	70.2662
GOTERM_BP_FAT	GO:0032535~regulation of cellular component size	7	3.5533	0.175056	GPB1, BUD14, CAP2, VPS51, ARC18, DFG5, NCS2	158	117	4870	1.8441	1	0.963058	94.9241
GOTERM_BP_FAT	GO:0051493~regulation of cytoskeleton organization	3	1.52284	0.347994	BUD14, CAP2, ARC18	158	38	4870	2.43338	1	0.99294	99.8673
GOTERM_BP_FAT	GO:0007010~cytoskeleton organization	4	2.03046	0.976959	BUD14, CAP2, DYN1, ARC18	158	221	4870	0.557878	1	1	100
Annotation Cluster 7	Enrichment Score: 0.9217445770709086
Category	Term	Count	%	PValue	Genes	List Total	Pop Hits	Pop Total	Fold Enrichment	Bonferroni	Benjamini	FDR
GOTERM_BP_FAT	GO:0032507~maintenance of protein location in cell	4	2.03046	0.101699	FAR1, BST1, URE2, VPS36	158	35	4870	3.5226	1	0.916604	81.0085
GOTERM_BP_FAT	GO:0045185~maintenance of protein location	4	2.03046	0.108448	FAR1, BST1, URE2, VPS36	158	36	4870	3.42475	1	0.919738	83.102
GOTERM_BP_FAT	GO:0051651~maintenance of location in cell	4	2.03046	0.122445	FAR1, BST1, URE2, VPS36	158	38	4870	3.2445	1	0.934793	86.7753
GOTERM_BP_FAT	GO:0051235~maintenance of location	4	2.03046	0.152245	FAR1, BST1, URE2, VPS36	158	42	4870	2.9355	1	0.953906	92.2555
Annotation Cluster 8	Enrichment Score: 0.8653773945235385
Category	Term	Count	%	PValue	Genes	List Total	Pop Hits	Pop Total	Fold Enrichment	Bonferroni	Benjamini	FDR
GOTERM_BP_FAT	GO:0048610~reproductive cellular process	14	7.1066	0.0485868	MCK1, NEM1, ERV14, SWF1, VPS51, SPO14, MPC54, DFG5, SPO20, FAR1, TOS2, KAR4, PRM2, SUR7	158	243	4870	1.7758	1	0.831112	53.7657
GOTERM_BP_FAT	GO:0022413~reproductive process in single-celled organism	11	5.58376	0.0567168	TOS2, MCK1, NEM1, ERV14, SWF1, VPS51, SPO14, SUR7, DFG5, MPC54, SPO20	158	176	4870	1.92642	1	0.854063	59.5204
GOTERM_BP_FAT	GO:0030437~ascospore formation	8	4.06091	0.0712487	MCK1, NEM1, ERV14, SWF1, SPO14, SUR7, MPC54, SPO20	158	113	4870	2.18214	1	0.887443	68.1726
GOTERM_BP_FAT	GO:0034293~sexual sporulation	8	4.06091	0.0712487	MCK1, NEM1, ERV14, SWF1, SPO14, SUR7, MPC54, SPO20	158	113	4870	2.18214	1	0.887443	68.1726
GOTERM_BP_FAT	GO:0043935~sexual sporulation resulting in formation of a cellular spore	8	4.06091	0.0712487	MCK1, NEM1, ERV14, SWF1, SPO14, SUR7, MPC54, SPO20	158	113	4870	2.18214	1	0.887443	68.1726
GOTERM_BP_FAT	GO:0030435~sporulation resulting in formation of a cellular spore	11	5.58376	0.170987	MCK1, NEM1, ERV14, SWF1, VPS51, SPO14, SPO13, SUR7, MPC54, RSC1, SPO20	158	220	4870	1.54114	1	0.96236	94.5221
GOTERM_BP_FAT	GO:0043934~sporulation	11	5.58376	0.170987	MCK1, NEM1, ERV14, SWF1, VPS51, SPO14, SPO13, SUR7, MPC54, RSC1, SPO20	158	220	4870	1.54114	1	0.96236	94.5221
GOTERM_BP_FAT	GO:0032505~reproduction of a single-celled organism	11	5.58376	0.18131	TOS2, MCK1, NEM1, ERV14, SWF1, VPS51, SPO14, SUR7, DFG5, MPC54, SPO20	158	223	4870	1.52041	1	0.963005	95.4884
GOTERM_BP_FAT	GO:0003006~reproductive developmental process	8	4.06091	0.21814	MCK1, NEM1, ERV14, SWF1, SPO14, SUR7, MPC54, SPO20	158	152	4870	1.62225	1	0.970248	97.7885
GOTERM_CC_FAT	GO:0042763~intracellular immature spore	3	1.52284	0.229686	SPO14, MPC54, SPO20	150	28	4595	3.28214	1	0.928702	96.6508
GOTERM_CC_FAT	GO:0042764~ascospore-type prospore	3	1.52284	0.229686	SPO14, MPC54, SPO20	150	28	4595	3.28214	1	0.928702	96.6508
GOTERM_CC_FAT	GO:0005628~prospore membrane	3	1.52284	0.229686	SPO14, MPC54, SPO20	150	28	4595	3.28214	1	0.928702	96.6508
GOTERM_BP_FAT	GO:0019953~sexual reproduction	11	5.58376	0.40276	FAR1, MCK1, NEM1, KAR4, ERV14, SWF1, PRM2, SPO14, SUR7, MPC54, SPO20	158	277	4870	1.22401	1	0.995424	99.9659
Annotation Cluster 9	Enrichment Score: 0.8649483867079457
Category	Term	Count	%	PValue	Genes	List Total	Pop Hits	Pop Total	Fold Enrichment	Bonferroni	Benjamini	FDR
GOTERM_BP_FAT	GO:0045332~phospholipid translocation	3	1.52284	0.0254489	RSB1, LEM3, CDC50	158	8	4870	11.5585	1	0.687371	32.9194
GOTERM_BP_FAT	GO:0034204~lipid translocation	3	1.52284	0.0320363	RSB1, LEM3, CDC50	158	9	4870	10.2743	1	0.735201	39.6087
GOTERM_MF_FAT	GO:0004012~phospholipid-translocating ATPase activity	3	1.52284	0.0342088	RSB1, LEM3, CDC50	141	9	4190	9.90544	0.999977	0.999977	37.2976
GOTERM_MF_FAT	GO:0015247~aminophospholipid transporter activity	3	1.52284	0.0342088	RSB1, LEM3, CDC50	141	9	4190	9.90544	0.999977	0.999977	37.2976
GOTERM_BP_FAT	GO:0015914~phospholipid transport	3	1.52284	0.0729286	RSB1, LEM3, CDC50	158	14	4870	6.60488	1	0.876735	69.0527
GOTERM_MF_FAT	GO:0005548~phospholipid transporter activity	3	1.52284	0.0876277	RSB1, LEM3, CDC50	141	15	4190	5.94326	1	0.999916	70.7647
GOTERM_MF_FAT	GO:0005319~lipid transporter activity	3	1.52284	0.154266	RSB1, LEM3, CDC50	141	21	4190	4.24519	1	0.999811	89.4269
GOTERM_BP_FAT	GO:0006869~lipid transport	3	1.52284	0.371517	RSB1, LEM3, CDC50	158	40	4870	2.31171	1	0.994685	99.9249
GOTERM_BP_FAT	GO:0010876~lipid localization	3	1.52284	0.3947	RSB1, LEM3, CDC50	158	42	4870	2.20163	1	0.995066	99.958
GOTERM_MF_FAT	GO:0043492~ATPase activity, coupled to movement of substances	4	2.03046	0.398287	SPF1, RSB1, LEM3, CDC50	141	68	4190	1.74802	1	0.999942	99.8899
GOTERM_MF_FAT	GO:0016887~ATPase activity	8	4.06091	0.832041	YTA6, DYN1, SPF1, RSB1, LEM3, BCS1, CDC50, RSC1	141	278	4190	0.855146	1	1	100
GOTERM_MF_FAT	GO:0042623~ATPase activity, coupled	5	2.53807	0.913348	SPF1, RSB1, LEM3, CDC50, RSC1	141	202	4190	0.735552	1	1	100
Annotation Cluster 10	Enrichment Score: 0.8633763063037487
Category	Term	Count	%	PValue	Genes	List Total	Pop Hits	Pop Total	Fold Enrichment	Bonferroni	Benjamini	FDR
GOTERM_BP_FAT	GO:0033043~regulation of organelle organization	7	3.5533	0.0753198	RTT101, BUD14, CAP2, PET122, ARC18, SPO13, PET494	158	92	4870	2.34521	1	0.877196	70.2662
GOTERM_BP_FAT	GO:0010638~positive regulation of organelle organization	3	1.52284	0.123596	PET122, SPO13, PET494	158	19	4870	4.86676	1	0.932252	87.0414
GOTERM_BP_FAT	GO:0051130~positive regulation of cellular component organization	3	1.52284	0.276031	PET122, SPO13, PET494	158	32	4870	2.88964	1	0.98677	99.3282
Annotation Cluster 11	Enrichment Score: 0.7230143908508132
Category	Term	Count	%	PValue	Genes	List Total	Pop Hits	Pop Total	Fold Enrichment	Bonferroni	Benjamini	FDR
GOTERM_BP_FAT	GO:0009101~glycoprotein biosynthetic process	6	3.04569	0.105828	MNN11, PMT2, SPF1, YND1, PMT6, YEH2	158	78	4870	2.37098	1	0.919754	82.3163
GOTERM_BP_FAT	GO:0009100~glycoprotein metabolic process	6	3.04569	0.110204	MNN11, PMT2, SPF1, YND1, PMT6, YEH2	158	79	4870	2.34097	1	0.91805	83.6102
GOTERM_BP_FAT	GO:0006486~protein amino acid glycosylation	5	2.53807	0.208289	MNN11, PMT2, SPF1, YND1, PMT6	158	73	4870	2.11115	1	0.97015	97.3152
GOTERM_BP_FAT	GO:0043413~biopolymer glycosylation	5	2.53807	0.208289	MNN11, PMT2, SPF1, YND1, PMT6	158	73	4870	2.11115	1	0.97015	97.3152
GOTERM_BP_FAT	GO:0070085~glycosylation	5	2.53807	0.208289	MNN11, PMT2, SPF1, YND1, PMT6	158	73	4870	2.11115	1	0.97015	97.3152
GOTERM_MF_FAT	GO:0000030~mannosyltransferase activity	3	1.52284	0.43563	MNN11, PMT2, PMT6	141	44	4190	2.02611	1	0.999967	99.9534
Annotation Cluster 12	Enrichment Score: 0.7045753629551316
Category	Term	Count	%	PValue	Genes	List Total	Pop Hits	Pop Total	Fold Enrichment	Bonferroni	Benjamini	FDR
GOTERM_CC_FAT	GO:0000267~cell fraction	12	6.09137	0.153953	IPT1, MCK1, PLB1, PNS1, YND1, BOR1, URE2, BSP1, CTR1, SNX4, CDC50, SUR7	150	240	4595	1.53167	1	0.879346	88.6495
GOTERM_CC_FAT	GO:0005624~membrane fraction	10	5.07614	0.223585	IPT1, PLB1, PNS1, YND1, BOR1, BSP1, CTR1, SNX4, CDC50, SUR7	150	206	4595	1.48706	1	0.930593	96.2886
GOTERM_CC_FAT	GO:0005626~insoluble fraction	10	5.07614	0.223585	IPT1, PLB1, PNS1, YND1, BOR1, BSP1, CTR1, SNX4, CDC50, SUR7	150	206	4595	1.48706	1	0.930593	96.2886
Annotation Cluster 13	Enrichment Score: 0.6418261165171163
Category	Term	Count	%	PValue	Genes	List Total	Pop Hits	Pop Total	Fold Enrichment	Bonferroni	Benjamini	FDR
GOTERM_BP_FAT	GO:0006887~exocytosis	4	2.03046	0.200596	RCY1, SWF1, SPO14, YPT31	158	48	4870	2.56857	1	0.969456	96.8813
GOTERM_BP_FAT	GO:0032940~secretion by cell	4	2.03046	0.243277	RCY1, SWF1, SPO14, YPT31	158	53	4870	2.32625	1	0.980086	98.6668
GOTERM_BP_FAT	GO:0046903~secretion	4	2.03046	0.243277	RCY1, SWF1, SPO14, YPT31	158	53	4870	2.32625	1	0.980086	98.6668
Annotation Cluster 14	Enrichment Score: 0.6388841887318824
Category	Term	Count	%	PValue	Genes	List Total	Pop Hits	Pop Total	Fold Enrichment	Bonferroni	Benjamini	FDR
GOTERM_CC_FAT	GO:0044439~peroxisomal part	4	2.03046	0.116827	PEX25, PEX28, PEX12, POT1	150	37	4595	3.31171	1	0.84259	80.1497
GOTERM_CC_FAT	GO:0044438~microbody part	4	2.03046	0.116827	PEX25, PEX28, PEX12, POT1	150	37	4595	3.31171	1	0.84259	80.1497
GOTERM_CC_FAT	GO:0005778~peroxisomal membrane	3	1.52284	0.205589	PEX25, PEX28, PEX12	150	26	4595	3.53462	1	0.920476	94.999
GOTERM_CC_FAT	GO:0031903~microbody membrane	3	1.52284	0.205589	PEX25, PEX28, PEX12	150	26	4595	3.53462	1	0.920476	94.999
GOTERM_CC_FAT	GO:0042579~microbody	4	2.03046	0.344089	PEX25, PEX28, PEX12, POT1	150	64	4595	1.91458	1	0.956638	99.5868
GOTERM_CC_FAT	GO:0005777~peroxisome	4	2.03046	0.344089	PEX25, PEX28, PEX12, POT1	150	64	4595	1.91458	1	0.956638	99.5868
GOTERM_BP_FAT	GO:0007031~peroxisome organization	3	1.52284	0.493605	PEX25, PEX28, PEX12	158	51	4870	1.8131	1	0.997699	99.9974
Annotation Cluster 15	Enrichment Score: 0.62346846112706
Category	Term	Count	%	PValue	Genes	List Total	Pop Hits	Pop Total	Fold Enrichment	Bonferroni	Benjamini	FDR
GOTERM_BP_FAT	GO:0000741~karyogamy	3	1.52284	0.180185	DYN1, KAR4, PRM2	158	24	4870	3.85285	1	0.964512	95.3915
GOTERM_BP_FAT	GO:0048284~organelle fusion	5	2.53807	0.181754	DYN1, SNC2, KAR4, PRM2, PEP12	158	69	4870	2.23354	1	0.960974	95.5262
GOTERM_BP_FAT	GO:0006997~nucleus organization	4	2.03046	0.411521	DYN1, NEM1, KAR4, PRM2	158	72	4870	1.71238	1	0.995526	99.9729
Annotation Cluster 16	Enrichment Score: 0.5789504961396781
Category	Term	Count	%	PValue	Genes	List Total	Pop Hits	Pop Total	Fold Enrichment	Bonferroni	Benjamini	FDR
GOTERM_BP_FAT	GO:0051327~M phase of meiotic cell cycle	11	5.58376	0.0720847	WTM2, MCK1, GET2, RMR1, MUS81, KAR4, RAD52, SPO14, SPO13, RAD17, MPC54	158	184	4870	1.84267	1	0.882017	68.6135
GOTERM_BP_FAT	GO:0007126~meiosis	11	5.58376	0.0720847	WTM2, MCK1, GET2, RMR1, MUS81, KAR4, RAD52, SPO14, SPO13, RAD17, MPC54	158	184	4870	1.84267	1	0.882017	68.6135
GOTERM_BP_FAT	GO:0051321~meiotic cell cycle	11	5.58376	0.0851954	WTM2, MCK1, GET2, RMR1, MUS81, KAR4, RAD52, SPO14, SPO13, RAD17, MPC54	158	190	4870	1.78448	1	0.886995	74.8219
GOTERM_BP_FAT	GO:0007131~reciprocal meiotic recombination	4	2.03046	0.200596	RMR1, MUS81, RAD52, RAD17	158	48	4870	2.56857	1	0.969456	96.8813
GOTERM_BP_FAT	GO:0000279~M phase	14	7.1066	0.282581	MCK1, HOF1, RMR1, SPO14, RAD52, SPO13, MPC54, WTM2, GET2, DYN1, KAR4, MUS81, NDL1, RAD17	158	335	4870	1.28812	1	0.987456	99.4164
GOTERM_BP_FAT	GO:0022403~cell cycle phase	16	8.12183	0.384834	MCK1, HOF1, RMR1, SPO14, RAD52, SPO13, CDC50, MPC54, RSC1, WTM2, GET2, DYN1, KAR4, MUS81, NDL1, RAD17	158	422	4870	1.16864	1	0.99486	99.9461
GOTERM_BP_FAT	GO:0007127~meiosis I	4	2.03046	0.504539	RMR1, MUS81, RAD52, RAD17	158	83	4870	1.48544	1	0.99798	99.9981
GOTERM_BP_FAT	GO:0022402~cell cycle process	18	9.13706	0.548228	MCK1, HOF1, RMR1, ERV14, SPO14, RAD52, SPO13, CDC50, MPC54, RSC1, FAR1, WTM2, GET2, DYN1, KAR4, MUS81, NDL1, RAD17	158	530	4870	1.04681	1	0.998278	99.9995
GOTERM_BP_FAT	GO:0007049~cell cycle	20	10.1523	0.652175	MCK1, HOF1, RMR1, ERV14, SPO14, RAD52, SPO13, CDC50, MPC54, RSC1, WTM2, FAR1, GET2, BUD14, DYN1, KAR4, MUS81, PAC10, NDL1, RAD17	158	627	4870	0.983183	1	0.999283	100
GOTERM_BP_FAT	GO:0006310~DNA recombination	4	2.03046	0.932041	RMR1, MUS81, RAD52, RAD17	158	178	4870	0.692647	1	0.999991	100
Annotation Cluster 17	Enrichment Score: 0.5616783268670565
Category	Term	Count	%	PValue	Genes	List Total	Pop Hits	Pop Total	Fold Enrichment	Bonferroni	Benjamini	FDR
GOTERM_BP_FAT	GO:0006696~ergosterol biosynthetic process	3	1.52284	0.180185	ERG3, ERG4, ERG5	158	24	4870	3.85285	1	0.964512	95.3915
GOTERM_BP_FAT	GO:0016129~phytosteroid biosynthetic process	3	1.52284	0.180185	ERG3, ERG4, ERG5	158	24	4870	3.85285	1	0.964512	95.3915
GOTERM_BP_FAT	GO:0016125~sterol metabolic process	4	2.03046	0.184067	ERG3, ERG4, ERG5, YEH2	158	46	4870	2.68024	1	0.960379	95.7182
GOTERM_BP_FAT	GO:0016128~phytosteroid metabolic process	3	1.52284	0.203798	ERG3, ERG4, ERG5	158	26	4870	3.55648	1	0.969429	97.0693
GOTERM_BP_FAT	GO:0008204~ergosterol metabolic process	3	1.52284	0.203798	ERG3, ERG4, ERG5	158	26	4870	3.55648	1	0.969429	97.0693
GOTERM_BP_FAT	GO:0008202~steroid metabolic process	4	2.03046	0.20899	ERG3, ERG4, ERG5, YEH2	158	49	4870	2.51615	1	0.968699	97.3517
GOTERM_BP_FAT	GO:0016126~sterol biosynthetic process	3	1.52284	0.300176	ERG3, ERG4, ERG5	158	34	4870	2.71966	1	0.988872	99.6027
GOTERM_BP_FAT	GO:0006694~steroid biosynthetic process	3	1.52284	0.300176	ERG3, ERG4, ERG5	158	34	4870	2.71966	1	0.988872	99.6027
GOTERM_BP_FAT	GO:0008610~lipid biosynthetic process	6	3.04569	0.546973	IPT1, ERG3, ERG4, ERG5, LAG1, LAS21	158	152	4870	1.21669	1	0.998341	99.9995
GOTERM_BP_FAT	GO:0055114~oxidation reduction	8	4.06091	0.945283	ERG3, MRPL23, ERG4, ERG5, OYE3, PTC6, PDA1, COQ6	158	353	4870	0.698533	1	0.999996	100
Annotation Cluster 18	Enrichment Score: 0.5426201455691017
Category	Term	Count	%	PValue	Genes	List Total	Pop Hits	Pop Total	Fold Enrichment	Bonferroni	Benjamini	FDR
GOTERM_BP_FAT	GO:0006944~membrane fusion	5	2.53807	0.208289	SNC2, SWF1, VPS16, VAM10, PEP12	158	73	4870	2.11115	1	0.97015	97.3152
GOTERM_BP_FAT	GO:0042144~vacuole fusion, non-autophagic	3	1.52284	0.215732	SWF1, VPS16, VAM10	158	27	4870	3.42475	1	0.970688	97.6806
GOTERM_BP_FAT	GO:0007033~vacuole organization	3	1.52284	0.524273	SWF1, VPS16, VAM10	158	54	4870	1.71238	1	0.998282	99.999
Annotation Cluster 19	Enrichment Score: 0.5079866507836914
Category	Term	Count	%	PValue	Genes	List Total	Pop Hits	Pop Total	Fold Enrichment	Bonferroni	Benjamini	FDR
GOTERM_BP_FAT	GO:0043414~biopolymer methylation	4	2.03046	0.243277	PPM1, TRM1, TRM44, SPP1	158	53	4870	2.32625	1	0.980086	98.6668
GOTERM_BP_FAT	GO:0032259~methylation	4	2.03046	0.251994	PPM1, TRM1, TRM44, SPP1	158	54	4870	2.28317	1	0.981926	98.8859
GOTERM_BP_FAT	GO:0006730~one-carbon metabolic process	4	2.03046	0.488146	PPM1, TRM1, TRM44, SPP1	158	81	4870	1.52211	1	0.99777	99.9969
Annotation Cluster 20	Enrichment Score: 0.479124704185176
Category	Term	Count	%	PValue	Genes	List Total	Pop Hits	Pop Total	Fold Enrichment	Bonferroni	Benjamini	FDR
GOTERM_CC_FAT	GO:0005938~cell cortex	8	4.06091	0.139333	YTA6, CAP2, HOF1, DYN1, BSP1, SWF1, ARC18, SUR7	150	133	4595	1.84261	1	0.864395	85.8141
GOTERM_CC_FAT	GO:0015629~actin cytoskeleton	6	3.04569	0.161129	CAP2, HOF1, BSP1, SWF1, ARC18, SUR7	150	89	4595	2.06517	1	0.879577	89.8406
GOTERM_MF_FAT	GO:0008092~cytoskeletal protein binding	5	2.53807	0.219159	CAP2, HOF1, PAC10, NDL1, ARC18	141	72	4190	2.06363	1	0.999784	96.3754
GOTERM_CC_FAT	GO:0030479~actin cortical patch	4	2.03046	0.272423	CAP2, BSP1, SWF1, SUR7	150	56	4595	2.1881	1	0.931581	98.4067
GOTERM_CC_FAT	GO:0030863~cortical cytoskeleton	4	2.03046	0.370951	CAP2, BSP1, SWF1, SUR7	150	67	4595	1.82886	1	0.961523	99.7602
GOTERM_CC_FAT	GO:0030864~cortical actin cytoskeleton	4	2.03046	0.370951	CAP2, BSP1, SWF1, SUR7	150	67	4595	1.82886	1	0.961523	99.7602
GOTERM_CC_FAT	GO:0005856~cytoskeleton	10	5.07614	0.422833	CAP2, HOF1, DYN1, BSP1, VPS52, SWF1, NDL1, ARC18, SUR7, MPC54	150	250	4595	1.22533	1	0.960594	99.9218
GOTERM_CC_FAT	GO:0044448~cell cortex part	5	2.53807	0.488241	CAP2, HOF1, BSP1, SWF1, SUR7	150	111	4595	1.37988	1	0.972842	99.9837
GOTERM_CC_FAT	GO:0044430~cytoskeletal part	9	4.56853	0.49666	CAP2, HOF1, DYN1, BSP1, SWF1, NDL1, ARC18, SUR7, MPC54	150	235	4595	1.17319	1	0.973174	99.9868
GOTERM_BP_FAT	GO:0006970~response to osmotic stress	3	1.52284	0.855119	CAP2, BSP1, ARC18	158	104	4870	0.889119	1	0.999926	100
Annotation Cluster 21	Enrichment Score: 0.47697164989538227
Category	Term	Count	%	PValue	Genes	List Total	Pop Hits	Pop Total	Fold Enrichment	Bonferroni	Benjamini	FDR
GOTERM_BP_FAT	GO:0042546~cell wall biogenesis	6	3.04569	0.158519	MNN11, FLC2, SWF1, YEH2, DFG5, MPC54	158	89	4870	2.07794	1	0.954109	93.0972
GOTERM_BP_FAT	GO:0009272~fungal-type cell wall biogenesis	4	2.03046	0.243277	FLC2, SWF1, DFG5, MPC54	158	53	4870	2.32625	1	0.980086	98.6668
GOTERM_BP_FAT	GO:0007047~cell wall organization	9	4.56853	0.566195	IRS4, GET2, YPK1, SPF1, FLC2, SWF1, VPS51, DFG5, MPC54	158	251	4870	1.1052	1	0.998323	99.9998
GOTERM_BP_FAT	GO:0045229~external encapsulating structure organization	9	4.56853	0.566195	IRS4, GET2, YPK1, SPF1, FLC2, SWF1, VPS51, DFG5, MPC54	158	251	4870	1.1052	1	0.998323	99.9998
Annotation Cluster 22	Enrichment Score: 0.4657376548032328
Category	Term	Count	%	PValue	Genes	List Total	Pop Hits	Pop Total	Fold Enrichment	Bonferroni	Benjamini	FDR
GOTERM_BP_FAT	GO:0040007~growth	9	4.56853	0.0761688	GPB1, SEC66, FAR1, TOS2, CAP2, VPS51, MGA1, DFG5, NCS2	158	138	4870	2.01018	1	0.872223	70.6863
GOTERM_BP_FAT	GO:0030447~filamentous growth	7	3.5533	0.156392	GPB1, SEC66, FAR1, CAP2, MGA1, DFG5, NCS2	158	113	4870	1.90938	1	0.954997	92.822
GOTERM_BP_FAT	GO:0032535~regulation of cellular component size	7	3.5533	0.175056	GPB1, BUD14, CAP2, VPS51, ARC18, DFG5, NCS2	158	117	4870	1.8441	1	0.963058	94.9241
GOTERM_BP_FAT	GO:0008361~regulation of cell size	4	2.03046	0.67721	GPB1, VPS51, DFG5, NCS2	158	107	4870	1.15225	1	0.999315	100
GOTERM_BP_FAT	GO:0007124~pseudohyphal growth	3	1.52284	0.695695	GPB1, DFG5, NCS2	158	74	4870	1.24957	1	0.999414	100
GOTERM_BP_FAT	GO:0016049~cell growth	3	1.52284	0.729713	GPB1, DFG5, NCS2	158	79	4870	1.17049	1	0.999538	100
GOTERM_BP_FAT	GO:0070783~growth of unicellular organism as a thread of attached cells	3	1.52284	0.766253	GPB1, DFG5, NCS2	158	85	4870	1.08786	1	0.999677	100
Annotation Cluster 23	Enrichment Score: 0.45365566134851165
Category	Term	Count	%	PValue	Genes	List Total	Pop Hits	Pop Total	Fold Enrichment	Bonferroni	Benjamini	FDR
GOTERM_MF_FAT	GO:0016410~N-acyltransferase activity	4	2.03046	0.189153	SAS3, LAG1, HPA3, MAK10	141	45	4190	2.64145	1	0.999899	93.9901
GOTERM_MF_FAT	GO:0008080~N-acetyltransferase activity	3	1.52284	0.388575	SAS3, HPA3, MAK10	141	40	4190	2.22872	1	0.999958	99.8636
GOTERM_MF_FAT	GO:0016407~acetyltransferase activity	3	1.52284	0.592576	SAS3, HPA3, MAK10	141	59	4190	1.511	1	0.999996	99.9994
Annotation Cluster 24	Enrichment Score: 0.4415783989783383
Category	Term	Count	%	PValue	Genes	List Total	Pop Hits	Pop Total	Fold Enrichment	Bonferroni	Benjamini	FDR
GOTERM_BP_FAT	GO:0031669~cellular response to nutrient levels	4	2.03046	0.29615	IRS4, PHO4, PTC6, VPS36	158	59	4870	2.08968	1	0.988803	99.5658
GOTERM_BP_FAT	GO:0031668~cellular response to extracellular stimulus	4	2.03046	0.313973	IRS4, PHO4, PTC6, VPS36	158	61	4870	2.02117	1	0.990084	99.7082
GOTERM_BP_FAT	GO:0031667~response to nutrient levels	4	2.03046	0.35857	IRS4, PHO4, PTC6, VPS36	158	66	4870	1.86805	1	0.993743	99.897
GOTERM_BP_FAT	GO:0009991~response to extracellular stimulus	4	2.03046	0.376327	IRS4, PHO4, PTC6, VPS36	158	68	4870	1.8131	1	0.994777	99.9333
GOTERM_BP_FAT	GO:0009267~cellular response to starvation	3	1.52284	0.406148	IRS4, PHO4, PTC6	158	43	4870	2.15043	1	0.995396	99.9688
GOTERM_BP_FAT	GO:0042594~response to starvation	3	1.52284	0.439847	IRS4, PHO4, PTC6	158	46	4870	2.01018	1	0.996897	99.9874
Annotation Cluster 25	Enrichment Score: 0.41176114964858707
Category	Term	Count	%	PValue	Genes	List Total	Pop Hits	Pop Total	Fold Enrichment	Bonferroni	Benjamini	FDR
GOTERM_CC_FAT	GO:0000329~fungal-type vacuole membrane	5	2.53807	0.319029	AVT1, YCK3, GTR1, VPS16, FIG4	150	88	4595	1.74053	1	0.94744	99.3268
GOTERM_CC_FAT	GO:0000322~storage vacuole	8	4.06091	0.371774	AVT1, PHM7, YCK3, BOR1, GTR1, YIL067C, VPS16, FIG4	150	181	4595	1.35396	1	0.958356	99.7643
GOTERM_CC_FAT	GO:0000323~lytic vacuole	8	4.06091	0.371774	AVT1, PHM7, YCK3, BOR1, GTR1, YIL067C, VPS16, FIG4	150	181	4595	1.35396	1	0.958356	99.7643
GOTERM_CC_FAT	GO:0000324~fungal-type vacuole	8	4.06091	0.371774	AVT1, PHM7, YCK3, BOR1, GTR1, YIL067C, VPS16, FIG4	150	181	4595	1.35396	1	0.958356	99.7643
GOTERM_CC_FAT	GO:0005774~vacuolar membrane	6	3.04569	0.375252	AVT1, YCK3, GTR1, VPS16, VAM10, FIG4	150	124	4595	1.48226	1	0.956366	99.7807
GOTERM_CC_FAT	GO:0044437~vacuolar part	6	3.04569	0.420859	AVT1, YCK3, GTR1, VPS16, VAM10, FIG4	150	131	4595	1.40305	1	0.962756	99.9182
GOTERM_CC_FAT	GO:0005773~vacuole	9	4.56853	0.506459	AVT1, PHM7, YCK3, BOR1, GTR1, YIL067C, VPS16, VAM10, FIG4	150	237	4595	1.16329	1	0.971932	99.9898
Annotation Cluster 26	Enrichment Score: 0.38038628834504656
Category	Term	Count	%	PValue	Genes	List Total	Pop Hits	Pop Total	Fold Enrichment	Bonferroni	Benjamini	FDR
GOTERM_BP_FAT	GO:0006644~phospholipid metabolic process	6	3.04569	0.312481	IPT1, PLB1, BST1, FIG4, SPO14, LAS21	158	115	4870	1.60815	1	0.990471	99.6982
GOTERM_BP_FAT	GO:0019637~organophosphate metabolic process	6	3.04569	0.33819	IPT1, PLB1, BST1, FIG4, SPO14, LAS21	158	119	4870	1.55409	1	0.992651	99.8327
GOTERM_BP_FAT	GO:0006650~glycerophospholipid metabolic process	4	2.03046	0.4715	PLB1, BST1, FIG4, LAS21	158	79	4870	1.56065	1	0.997535	99.9949
GOTERM_BP_FAT	GO:0030384~phosphoinositide metabolic process	3	1.52284	0.483111	BST1, FIG4, LAS21	158	50	4870	1.84937	1	0.997715	99.9964
GOTERM_BP_FAT	GO:0046486~glycerolipid metabolic process	4	2.03046	0.520661	PLB1, BST1, FIG4, LAS21	158	85	4870	1.45048	1	0.99828	99.9989
Annotation Cluster 27	Enrichment Score: 0.35181636954738793
Category	Term	Count	%	PValue	Genes	List Total	Pop Hits	Pop Total	Fold Enrichment	Bonferroni	Benjamini	FDR
GOTERM_BP_FAT	GO:0007117~budding cell bud growth	3	1.52284	0.300176	TOS2, VPS51, DFG5	158	34	4870	2.71966	1	0.988872	99.6027
GOTERM_BP_FAT	GO:0048590~non-developmental growth	3	1.52284	0.300176	TOS2, VPS51, DFG5	158	34	4870	2.71966	1	0.988872	99.6027
GOTERM_BP_FAT	GO:0007114~cell budding	4	2.03046	0.528617	TOS2, ERV14, VPS51, DFG5	158	86	4870	1.43362	1	0.998198	99.9991
GOTERM_BP_FAT	GO:0019954~asexual reproduction	4	2.03046	0.528617	TOS2, ERV14, VPS51, DFG5	158	86	4870	1.43362	1	0.998198	99.9991
GOTERM_BP_FAT	GO:0051301~cell division	11	5.58376	0.691649	FAR1, TOS2, BUD14, HOF1, SDS24, ERV14, FLC2, VPS51, NDL1, DFG5, MPC54	158	347	4870	0.977091	1	0.999429	100
Annotation Cluster 28	Enrichment Score: 0.34341087305879175
Category	Term	Count	%	PValue	Genes	List Total	Pop Hits	Pop Total	Fold Enrichment	Bonferroni	Benjamini	FDR
GOTERM_BP_FAT	GO:0045727~positive regulation of translation	3	1.52284	0.145703	PET122, PET494, PBP1	158	21	4870	4.40325	1	0.950166	91.2763
GOTERM_BP_FAT	GO:0032270~positive regulation of cellular protein metabolic process	3	1.52284	0.276031	PET122, PET494, PBP1	158	32	4870	2.88964	1	0.98677	99.3282
GOTERM_BP_FAT	GO:0051247~positive regulation of protein metabolic process	3	1.52284	0.288114	PET122, PET494, PBP1	158	33	4870	2.80207	1	0.987878	99.4824
GOTERM_BP_FAT	GO:0010557~positive regulation of macromolecule biosynthetic process	8	4.06091	0.435835	WTM2, SIP3, YRR1, KAR4, SPT23, PET122, PET494, PBP1	158	194	4870	1.27104	1	0.996884	99.9859
GOTERM_BP_FAT	GO:0031328~positive regulation of cellular biosynthetic process	8	4.06091	0.457158	WTM2, SIP3, YRR1, KAR4, SPT23, PET122, PET494, PBP1	158	198	4870	1.24537	1	0.997393	99.9922
GOTERM_BP_FAT	GO:0009891~positive regulation of biosynthetic process	8	4.06091	0.457158	WTM2, SIP3, YRR1, KAR4, SPT23, PET122, PET494, PBP1	158	198	4870	1.24537	1	0.997393	99.9922
GOTERM_BP_FAT	GO:0010604~positive regulation of macromolecule metabolic process	8	4.06091	0.530205	WTM2, SIP3, YRR1, KAR4, SPT23, PET122, PET494, PBP1	158	212	4870	1.16312	1	0.998137	99.9992
GOTERM_BP_FAT	GO:0006417~regulation of translation	5	2.53807	0.839919	RPS11A, PET122, RBG1, PET494, PBP1	158	180	4870	0.856188	1	0.999908	100
GOTERM_BP_FAT	GO:0010608~posttranscriptional regulation of gene expression	5	2.53807	0.87423	RPS11A, PET122, RBG1, PET494, PBP1	158	192	4870	0.802677	1	0.999951	100
GOTERM_BP_FAT	GO:0032268~regulation of cellular protein metabolic process	5	2.53807	0.895651	RPS11A, PET122, RBG1, PET494, PBP1	158	201	4870	0.766736	1	0.99997	100
Annotation Cluster 29	Enrichment Score: 0.2999405270696167
Category	Term	Count	%	PValue	Genes	List Total	Pop Hits	Pop Total	Fold Enrichment	Bonferroni	Benjamini	FDR
GOTERM_BP_FAT	GO:0000726~non-recombinational repair	3	1.52284	0.336123	MCK1, RAD52, RSC1	158	37	4870	2.49914	1	0.992879	99.8245
GOTERM_BP_FAT	GO:0006302~double-strand break repair	4	2.03046	0.340748	MCK1, RAD52, RAD17, RSC1	158	64	4870	1.92642	1	0.992489	99.8425
GOTERM_BP_FAT	GO:0033554~cellular response to stress	20	10.1523	0.449363	IRS4, RTT101, MCK1, HOF1, SDS24, PYC1, YLR345W, FLC2, RAD52, RSC1, COQ6, WTM2, SLX5, MUS81, YNK1, PHO4, PTC6, NCA2, SLX8, RAD17	158	562	4870	1.0969	1	0.997199	99.9903
GOTERM_BP_FAT	GO:0006974~response to DNA damage stimulus	11	5.58376	0.460503	WTM2, MCK1, RTT101, SLX5, HOF1, MUS81, YNK1, RAD52, SLX8, RAD17, RSC1	158	290	4870	1.16914	1	0.997195	99.9929
GOTERM_BP_FAT	GO:0006281~DNA repair	8	4.06091	0.692321	MCK1, SLX5, MUS81, YNK1, RAD52, SLX8, RAD17, RSC1	158	247	4870	0.998309	1	0.999405	100
GOTERM_BP_FAT	GO:0006259~DNA metabolic process	10	5.07614	0.96669	MCK1, RTT101, SLX5, RMR1, MUS81, YNK1, RAD52, SLX8, RAD17, RSC1	158	458	4870	0.672987	1	0.999999	100
Annotation Cluster 30	Enrichment Score: 0.2933095176547156
Category	Term	Count	%	PValue	Genes	List Total	Pop Hits	Pop Total	Fold Enrichment	Bonferroni	Benjamini	FDR
GOTERM_CC_FAT	GO:0022627~cytosolic small ribosomal subunit	4	2.03046	0.245937	RPS17B, RPS11A, RPS21B, RPS25A	150	53	4595	2.31195	1	0.935867	97.4624
GOTERM_CC_FAT	GO:0033279~ribosomal subunit	9	4.56853	0.346677	RPL21A, MRPL1, MRPL23, RPS17B, RPS11A, RPL33B, MRPL38, RPS21B, RPS25A	150	205	4595	1.34488	1	0.953906	99.6075
GOTERM_MF_FAT	GO:0003735~structural constituent of ribosome	9	4.56853	0.346816	RPL21A, MRPL1, MRPL23, RPS17B, RPS11A, RPL33B, MRPL38, RPS21B, RPS25A	141	199	4190	1.34395	1	0.999993	99.6692
GOTERM_CC_FAT	GO:0005829~cytosol	15	7.61421	0.506389	RPL21A, RPS17B, RPS11A, PYC1, RPL33B, SNX4, MON2, NCS2, ARF1, YPK1, URE2, YNK1, PAC10, RPS21B, RPS25A	150	422	4595	1.08886	1	0.973886	99.9898
GOTERM_CC_FAT	GO:0022626~cytosolic ribosome	6	3.04569	0.509892	RPL21A, RPS17B, RPS11A, RPL33B, RPS21B, RPS25A	150	145	4595	1.26759	1	0.970919	99.9907
GOTERM_CC_FAT	GO:0015935~small ribosomal subunit	4	2.03046	0.532694	RPS17B, RPS11A, RPS21B, RPS25A	150	86	4595	1.42481	1	0.975312	99.995
GOTERM_CC_FAT	GO:0044445~cytosolic part	7	3.5533	0.586613	RPL21A, RPS17B, RPS11A, RPL33B, PAC10, RPS21B, RPS25A	150	190	4595	1.1286	1	0.982811	99.999
GOTERM_BP_FAT	GO:0006412~translation	22	11.1675	0.612718	MRPL1, RPL21A, TIR1, RPS17B, RPS11A, CTR1, PDE2, APA1, RPL33B, HPA3, PET494, MRPL23, YEA6, APL6, KAR4, YAP3, PHO4, MRPL38, PET122, GGC1, RPS21B, RPS25A	158	677	4870	1.00163	1	0.998921	100
GOTERM_MF_FAT	GO:0005198~structural molecule activity	11	5.58376	0.704405	RPL21A, MRPL1, MRPL23, TIR1, RPS17B, RPS11A, RPL33B, MRPL38, RPS21B, RPS25A, MPC54	141	338	4190	0.967099	1	0.999994	100
GOTERM_CC_FAT	GO:0005840~ribosome	10	5.07614	0.706805	RPL21A, MRPL1, MRPL23, RPS17B, RPS11A, RPL33B, MRPL38, RPS21B, TMA10, RPS25A	150	316	4595	0.969409	1	0.993306	100
GOTERM_CC_FAT	GO:0030529~ribonucleoprotein complex	17	8.62944	0.81578	MRPL1, RPL21A, RPS17B, RPS11A, RPL33B, PBP1, LEA1, BUD21, MRPL23, NOP13, NGR1, MRPL38, RBG1, RPS21B, TMA10, RPS25A, UTP30	150	590	4595	0.882655	1	0.997788	100
Annotation Cluster 31	Enrichment Score: 0.2621636974587129
Category	Term	Count	%	PValue	Genes	List Total	Pop Hits	Pop Total	Fold Enrichment	Bonferroni	Benjamini	FDR
GOTERM_CC_FAT	GO:0005934~cellular bud tip	4	2.03046	0.406442	TOS2, BUD14, CAP2, BSP1	150	71	4595	1.72582	1	0.963089	99.8874
GOTERM_CC_FAT	GO:0030427~site of polarized growth	9	4.56853	0.49666	FAR1, TOS2, BUD14, CAP2, HOF1, YPK1, BSP1, FLC2, RCY1	150	235	4595	1.17319	1	0.973174	99.9868
GOTERM_CC_FAT	GO:0005933~cellular bud	7	3.5533	0.607273	TOS2, BUD14, CAP2, HOF1, YPK1, BSP1, FLC2	150	194	4595	1.10533	1	0.984212	99.9995
GOTERM_CC_FAT	GO:0005935~cellular bud neck	5	2.53807	0.729297	TOS2, BUD14, HOF1, YPK1, BSP1	150	151	4595	1.01435	1	0.993819	100
Annotation Cluster 32	Enrichment Score: 0.2370540985066326
Category	Term	Count	%	PValue	Genes	List Total	Pop Hits	Pop Total	Fold Enrichment	Bonferroni	Benjamini	FDR
GOTERM_MF_FAT	GO:0005085~guanyl-nucleotide exchange factor activity	3	1.52284	0.491613	TRS33, RIC1, MON2	141	49	4190	1.81937	1	0.99999	99.9885
GOTERM_MF_FAT	GO:0030695~GTPase regulator activity	5	2.53807	0.4977	GYP1, YIP4, TRS33, RIC1, MON2	141	109	4190	1.36313	1	0.999985	99.9902
GOTERM_MF_FAT	GO:0060589~nucleoside-triphosphatase regulator activity	5	2.53807	0.626154	GYP1, YIP4, TRS33, RIC1, MON2	141	128	4190	1.16079	1	0.999991	99.9998
GOTERM_MF_FAT	GO:0005083~small GTPase regulator activity	3	1.52284	0.735379	GYP1, YIP4, TRS33	141	77	4190	1.15778	1	0.999996	100
Annotation Cluster 33	Enrichment Score: 0.23249809048059383
Category	Term	Count	%	PValue	Genes	List Total	Pop Hits	Pop Total	Fold Enrichment	Bonferroni	Benjamini	FDR
GOTERM_CC_FAT	GO:0000151~ubiquitin ligase complex	5	2.53807	0.123186	RTT101, SLX5, HRD3, RCY1, SLX8	150	59	4595	2.59605	1	0.842408	81.9314
GOTERM_BP_FAT	GO:0044257~cellular protein catabolic process	13	6.59898	0.460216	RTT101, UBP3, SLX5, HRD3, BST1, SDS24, PYC1, NGR1, YNK1, RCY1, VPS36, SLX8, COQ6	158	351	4870	1.14158	1	0.997361	99.9929
GOTERM_BP_FAT	GO:0030163~protein catabolic process	13	6.59898	0.512398	RTT101, UBP3, SLX5, HRD3, BST1, SDS24, PYC1, NGR1, YNK1, RCY1, VPS36, SLX8, COQ6	158	364	4870	1.10081	1	0.998129	99.9985
GOTERM_MF_FAT	GO:0004842~ubiquitin-protein ligase activity	4	2.03046	0.512526	RTT101, SLX5, HRD3, SLX8	141	81	4190	1.46747	1	0.999984	99.9935
GOTERM_BP_FAT	GO:0007039~vacuolar protein catabolic process	5	2.53807	0.525231	SDS24, PYC1, NGR1, YNK1, COQ6	158	117	4870	1.31721	1	0.998202	99.999
GOTERM_MF_FAT	GO:0019787~small conjugating protein ligase activity	4	2.03046	0.561352	RTT101, SLX5, HRD3, SLX8	141	87	4190	1.36627	1	0.999994	99.9984
GOTERM_MF_FAT	GO:0016881~acid-amino acid ligase activity	4	2.03046	0.6217	RTT101, SLX5, HRD3, SLX8	141	95	4190	1.25121	1	0.999993	99.9998
GOTERM_BP_FAT	GO:0019941~modification-dependent protein catabolic process	8	4.06091	0.654175	RTT101, UBP3, SLX5, HRD3, BST1, RCY1, VPS36, SLX8	158	238	4870	1.03606	1	0.99927	100
GOTERM_BP_FAT	GO:0051603~proteolysis involved in cellular protein catabolic process	8	4.06091	0.692321	RTT101, UBP3, SLX5, HRD3, BST1, RCY1, VPS36, SLX8	158	247	4870	0.998309	1	0.999405	100
GOTERM_BP_FAT	GO:0006511~ubiquitin-dependent protein catabolic process	6	3.04569	0.719589	RTT101, UBP3, HRD3, BST1, RCY1, VPS36	158	185	4870	0.999658	1	0.999535	100
GOTERM_BP_FAT	GO:0043632~modification-dependent macromolecule catabolic process	8	4.06091	0.727696	RTT101, UBP3, SLX5, HRD3, BST1, RCY1, VPS36, SLX8	158	256	4870	0.963212	1	0.999566	100
GOTERM_BP_FAT	GO:0044265~cellular macromolecule catabolic process	14	7.1066	0.774921	RTT101, HRD3, BST1, SDS24, PYC1, COQ6, SLX5, UBP3, YNK1, NGR1, RCY1, SLX8, VPS36, NMD4	158	475	4870	0.908461	1	0.999693	100
GOTERM_MF_FAT	GO:0016879~ligase activity, forming carbon-nitrogen bonds	4	2.03046	0.817376	RTT101, SLX5, HRD3, SLX8	141	130	4190	0.914348	1	0.999999	100
GOTERM_BP_FAT	GO:0009057~macromolecule catabolic process	14	7.1066	0.824609	RTT101, HRD3, BST1, SDS24, PYC1, COQ6, SLX5, UBP3, YNK1, NGR1, RCY1, SLX8, VPS36, NMD4	158	496	4870	0.869998	1	0.999875	100
GOTERM_BP_FAT	GO:0006508~proteolysis	8	4.06091	0.962837	RTT101, UBP3, SLX5, HRD3, BST1, RCY1, VPS36, SLX8	158	373	4870	0.661078	1	0.999998	100
Annotation Cluster 34	Enrichment Score: 0.2113067570376799
Category	Term	Count	%	PValue	Genes	List Total	Pop Hits	Pop Total	Fold Enrichment	Bonferroni	Benjamini	FDR
GOTERM_BP_FAT	GO:0060249~anatomical structure homeostasis	3	1.52284	0.590865	SLX5, RAD52, SLX8	158	61	4870	1.51587	1	0.998861	99.9999
GOTERM_BP_FAT	GO:0000723~telomere maintenance	3	1.52284	0.590865	SLX5, RAD52, SLX8	158	61	4870	1.51587	1	0.998861	99.9999
GOTERM_BP_FAT	GO:0032200~telomere organization	3	1.52284	0.590865	SLX5, RAD52, SLX8	158	61	4870	1.51587	1	0.998861	99.9999
GOTERM_BP_FAT	GO:0006281~DNA repair	8	4.06091	0.692321	MCK1, SLX5, MUS81, YNK1, RAD52, SLX8, RAD17, RSC1	158	247	4870	0.998309	1	0.999405	100
Annotation Cluster 35	Enrichment Score: 0.19967899262883754
Category	Term	Count	%	PValue	Genes	List Total	Pop Hits	Pop Total	Fold Enrichment	Bonferroni	Benjamini	FDR
GOTERM_CC_FAT	GO:0005741~mitochondrial outer membrane	4	2.03046	0.593663	TOM7, NCA2, UIP4, YPT31	150	94	4595	1.30355	1	0.9829	99.9992
GOTERM_CC_FAT	GO:0031968~organelle outer membrane	4	2.03046	0.615172	TOM7, NCA2, UIP4, YPT31	150	97	4595	1.26323	1	0.98448	99.9996
GOTERM_CC_FAT	GO:0019867~outer membrane	4	2.03046	0.622172	TOM7, NCA2, UIP4, YPT31	150	98	4595	1.25034	1	0.984605	99.9997
GOTERM_CC_FAT	GO:0031966~mitochondrial membrane	10	5.07614	0.69958	TOM7, YEA6, NCA2, PET122, UIP4, GGC1, YPT31, BCS1, PET494, COQ6	150	314	4595	0.975584	1	0.993179	100
Annotation Cluster 36	Enrichment Score: 0.19112814660607194
Category	Term	Count	%	PValue	Genes	List Total	Pop Hits	Pop Total	Fold Enrichment	Bonferroni	Benjamini	FDR
GOTERM_BP_FAT	GO:0009266~response to temperature stimulus	8	4.06091	0.555421	SDS24, PYC1, YLR345W, SPT23, FLC2, NCA2, TMA10, COQ6	158	217	4870	1.13632	1	0.998294	99.9996
GOTERM_BP_FAT	GO:0009628~response to abiotic stimulus	12	6.09137	0.557612	MCK1, CAP2, SDS24, PYC1, BSP1, YLR345W, SPT23, FLC2, NCA2, TMA10, ARC18, COQ6	158	344	4870	1.07521	1	0.99826	99.9997
GOTERM_BP_FAT	GO:0034605~cellular response to heat	6	3.04569	0.701397	SDS24, PYC1, YLR345W, FLC2, NCA2, COQ6	158	181	4870	1.02175	1	0.99945	100
GOTERM_BP_FAT	GO:0009408~response to heat	6	3.04569	0.791715	SDS24, PYC1, YLR345W, FLC2, NCA2, COQ6	158	203	4870	0.911018	1	0.999787	100
Annotation Cluster 37	Enrichment Score: 0.19054089948282946
Category	Term	Count	%	PValue	Genes	List Total	Pop Hits	Pop Total	Fold Enrichment	Bonferroni	Benjamini	FDR
GOTERM_CC_FAT	GO:0000315~organellar large ribosomal subunit	3	1.52284	0.397558	MRPL1, MRPL23, MRPL38	150	42	4595	2.1881	1	0.962652	99.8634
GOTERM_CC_FAT	GO:0005762~mitochondrial large ribosomal subunit	3	1.52284	0.397558	MRPL1, MRPL23, MRPL38	150	42	4595	2.1881	1	0.962652	99.8634
GOTERM_CC_FAT	GO:0015934~large ribosomal subunit	5	2.53807	0.550256	RPL21A, MRPL1, MRPL23, RPL33B, MRPL38	150	120	4595	1.27639	1	0.97795	99.997
GOTERM_CC_FAT	GO:0000313~organellar ribosome	3	1.52284	0.726335	MRPL1, MRPL23, MRPL38	150	78	4595	1.17821	1	0.99404	100
GOTERM_CC_FAT	GO:0005761~mitochondrial ribosome	3	1.52284	0.726335	MRPL1, MRPL23, MRPL38	150	78	4595	1.17821	1	0.99404	100
GOTERM_BP_FAT	GO:0032543~mitochondrial translation	3	1.52284	0.803423	MRPL1, MRPL23, MRPL38	158	92	4870	1.00509	1	0.999826	100
GOTERM_CC_FAT	GO:0005759~mitochondrial matrix	5	2.53807	0.900625	MRPL1, MRPL23, PTC6, MRPL38, PDA1	150	202	4595	0.758251	1	0.999385	100
GOTERM_CC_FAT	GO:0031980~mitochondrial lumen	5	2.53807	0.900625	MRPL1, MRPL23, PTC6, MRPL38, PDA1	150	202	4595	0.758251	1	0.999385	100
Annotation Cluster 38	Enrichment Score: 0.18728656394257456
Category	Term	Count	%	PValue	Genes	List Total	Pop Hits	Pop Total	Fold Enrichment	Bonferroni	Benjamini	FDR
GOTERM_MF_FAT	GO:0032561~guanyl ribonucleotide binding	4	2.03046	0.649701	ARF1, GTR1, RBG1, YPT31	141	99	4190	1.20066	1	0.999993	99.9999
GOTERM_MF_FAT	GO:0005525~GTP binding	4	2.03046	0.649701	ARF1, GTR1, RBG1, YPT31	141	99	4190	1.20066	1	0.999993	99.9999
GOTERM_MF_FAT	GO:0019001~guanyl nucleotide binding	4	2.03046	0.649701	ARF1, GTR1, RBG1, YPT31	141	99	4190	1.20066	1	0.999993	99.9999
Annotation Cluster 39	Enrichment Score: 0.17780952206915604
Category	Term	Count	%	PValue	Genes	List Total	Pop Hits	Pop Total	Fold Enrichment	Bonferroni	Benjamini	FDR
GOTERM_BP_FAT	GO:0045944~positive regulation of transcription from RNA polymerase II promoter	5	2.53807	0.381881	WTM2, SIP3, YRR1, KAR4, SPT23	158	97	4870	1.5888	1	0.994936	99.9419
GOTERM_BP_FAT	GO:0010557~positive regulation of macromolecule biosynthetic process	8	4.06091	0.435835	WTM2, SIP3, YRR1, KAR4, SPT23, PET122, PET494, PBP1	158	194	4870	1.27104	1	0.996884	99.9859
GOTERM_BP_FAT	GO:0031328~positive regulation of cellular biosynthetic process	8	4.06091	0.457158	WTM2, SIP3, YRR1, KAR4, SPT23, PET122, PET494, PBP1	158	198	4870	1.24537	1	0.997393	99.9922
GOTERM_BP_FAT	GO:0009891~positive regulation of biosynthetic process	8	4.06091	0.457158	WTM2, SIP3, YRR1, KAR4, SPT23, PET122, PET494, PBP1	158	198	4870	1.24537	1	0.997393	99.9922
GOTERM_BP_FAT	GO:0010604~positive regulation of macromolecule metabolic process	8	4.06091	0.530205	WTM2, SIP3, YRR1, KAR4, SPT23, PET122, PET494, PBP1	158	212	4870	1.16312	1	0.998137	99.9992
GOTERM_BP_FAT	GO:0045893~positive regulation of transcription, DNA-dependent	5	2.53807	0.639409	WTM2, SIP3, YRR1, KAR4, SPT23	158	135	4870	1.14158	1	0.999132	100
GOTERM_BP_FAT	GO:0051254~positive regulation of RNA metabolic process	5	2.53807	0.667799	WTM2, SIP3, YRR1, KAR4, SPT23	158	140	4870	1.10081	1	0.9993	100
GOTERM_BP_FAT	GO:0045449~regulation of transcription	20	10.1523	0.732387	IRS4, YNG1, SAS3, YRR1, RIC1, RSC1, WTM2, SLX5, SIP3, TEX1, BUD14, KAR4, GTR1, SPT23, YAP3, PHO4, HTB2, VPS36, MGA1, SPP1	158	657	4870	0.938289	1	0.99954	100
GOTERM_BP_FAT	GO:0045941~positive regulation of transcription	5	2.53807	0.812973	WTM2, SIP3, YRR1, KAR4, SPT23	158	172	4870	0.896011	1	0.999859	100
GOTERM_BP_FAT	GO:0010628~positive regulation of gene expression	5	2.53807	0.816531	WTM2, SIP3, YRR1, KAR4, SPT23	158	173	4870	0.890832	1	0.999866	100
GOTERM_BP_FAT	GO:0006355~regulation of transcription, DNA-dependent	13	6.59898	0.82332	WTM2, IRS4, SIP3, BUD14, SAS3, YRR1, KAR4, SPT23, GTR1, YAP3, VPS36, MGA1, SPP1	158	461	4870	0.869189	1	0.999877	100
GOTERM_BP_FAT	GO:0051252~regulation of RNA metabolic process	13	6.59898	0.842629	WTM2, IRS4, SIP3, BUD14, SAS3, YRR1, KAR4, SPT23, GTR1, YAP3, VPS36, MGA1, SPP1	158	470	4870	0.852545	1	0.999911	100
GOTERM_BP_FAT	GO:0045935~positive regulation of nucleobase, nucleoside, nucleotide and nucleic acid metabolic process	5	2.53807	0.846129	WTM2, SIP3, YRR1, KAR4, SPT23	158	182	4870	0.84678	1	0.999916	100
GOTERM_BP_FAT	GO:0051173~positive regulation of nitrogen compound metabolic process	5	2.53807	0.846129	WTM2, SIP3, YRR1, KAR4, SPT23	158	182	4870	0.84678	1	0.999916	100
GOTERM_BP_FAT	GO:0006357~regulation of transcription from RNA polymerase II promoter	7	3.5533	0.862684	WTM2, SIP3, YRR1, KAR4, SPT23, YAP3, VPS36	158	264	4870	0.817271	1	0.999933	100
GOTERM_MF_FAT	GO:0030528~transcription regulator activity	10	5.07614	0.87112	WTM2, SIP3, URE2, YRR1, ASK10, KAR4, SPT23, YAP3, PHO4, MGA1	141	364	4190	0.816382	1	1	100
Annotation Cluster 40	Enrichment Score: 0.16643370903177887
Category	Term	Count	%	PValue	Genes	List Total	Pop Hits	Pop Total	Fold Enrichment	Bonferroni	Benjamini	FDR
GOTERM_BP_FAT	GO:0042592~homeostatic process	9	4.56853	0.561556	SLX5, SPF1, GET1, RAV2, GTR1, VPS16, RAD52, GGC1, SLX8	158	250	4870	1.10962	1	0.998281	99.9997
GOTERM_BP_FAT	GO:0050801~ion homeostasis	6	3.04569	0.598877	SPF1, GET1, RAV2, GTR1, VPS16, GGC1	158	161	4870	1.14868	1	0.998959	99.9999
GOTERM_BP_FAT	GO:0048878~chemical homeostasis	6	3.04569	0.604439	SPF1, GET1, RAV2, GTR1, VPS16, GGC1	158	162	4870	1.14158	1	0.999004	99.9999
GOTERM_BP_FAT	GO:0055066~di-, tri-valent inorganic cation homeostasis	3	1.52284	0.658243	SPF1, GET1, GGC1	158	69	4870	1.34012	1	0.999286	100
GOTERM_BP_FAT	GO:0030005~cellular di-, tri-valent inorganic cation homeostasis	3	1.52284	0.658243	SPF1, GET1, GGC1	158	69	4870	1.34012	1	0.999286	100
GOTERM_BP_FAT	GO:0030003~cellular cation homeostasis	4	2.03046	0.683353	SPF1, GET1, RAV2, GGC1	158	108	4870	1.14158	1	0.99936	100
GOTERM_BP_FAT	GO:0055080~cation homeostasis	4	2.03046	0.707058	SPF1, GET1, RAV2, GGC1	158	112	4870	1.10081	1	0.999484	100
GOTERM_BP_FAT	GO:0055082~cellular chemical homeostasis	4	2.03046	0.765265	SPF1, GET1, RAV2, GGC1	158	123	4870	1.00237	1	0.999686	100
GOTERM_BP_FAT	GO:0006873~cellular ion homeostasis	4	2.03046	0.765265	SPF1, GET1, RAV2, GGC1	158	123	4870	1.00237	1	0.999686	100
GOTERM_BP_FAT	GO:0019725~cellular homeostasis	4	2.03046	0.869128	SPF1, GET1, RAV2, GGC1	158	150	4870	0.821941	1	0.999944	100
Annotation Cluster 41	Enrichment Score: 0.15765187656842242
Category	Term	Count	%	PValue	Genes	List Total	Pop Hits	Pop Total	Fold Enrichment	Bonferroni	Benjamini	FDR
GOTERM_BP_FAT	GO:0010033~response to organic substance	6	3.04569	0.609958	GPB1, FAR1, GET1, KAR4, RCE1, SPO14	158	163	4870	1.13458	1	0.998988	100
GOTERM_BP_FAT	GO:0019236~response to pheromone	4	2.03046	0.664666	FAR1, KAR4, RCE1, SPO14	158	105	4870	1.1742	1	0.999335	100
GOTERM_BP_FAT	GO:0000747~conjugation with cellular fusion	4	2.03046	0.745263	FAR1, KAR4, PRM2, SPO14	158	119	4870	1.03606	1	0.999636	100
GOTERM_BP_FAT	GO:0000746~conjugation	4	2.03046	0.774783	FAR1, KAR4, PRM2, SPO14	158	125	4870	0.986329	1	0.999708	100
Annotation Cluster 42	Enrichment Score: 0.1559315821658301
Category	Term	Count	%	PValue	Genes	List Total	Pop Hits	Pop Total	Fold Enrichment	Bonferroni	Benjamini	FDR
GOTERM_MF_FAT	GO:0035091~phosphoinositide binding	3	1.52284	0.601819	SNX4, VPS16, SPO14	141	60	4190	1.48582	1	0.999995	99.9996
GOTERM_MF_FAT	GO:0005543~phospholipid binding	3	1.52284	0.721892	SNX4, VPS16, SPO14	141	75	4190	1.18865	1	0.999995	100
GOTERM_MF_FAT	GO:0008289~lipid binding	3	1.52284	0.783912	SNX4, VPS16, SPO14	141	85	4190	1.04881	1	0.999999	100
Annotation Cluster 43	Enrichment Score: 0.15134222419424567
Category	Term	Count	%	PValue	Genes	List Total	Pop Hits	Pop Total	Fold Enrichment	Bonferroni	Benjamini	FDR
GOTERM_BP_FAT	GO:0006348~chromatin silencing at telomere	3	1.52284	0.590865	SAS3, GTR1, SPP1	158	61	4870	1.51587	1	0.998861	99.9999
GOTERM_BP_FAT	GO:0016481~negative regulation of transcription	7	3.5533	0.611406	IRS4, SAS3, KAR4, GTR1, HTB2, VPS36, SPP1	158	196	4870	1.10081	1	0.998956	100
GOTERM_BP_FAT	GO:0010629~negative regulation of gene expression	7	3.5533	0.626336	IRS4, SAS3, KAR4, GTR1, HTB2, VPS36, SPP1	158	199	4870	1.08422	1	0.999062	100
GOTERM_BP_FAT	GO:0045814~negative regulation of gene expression, epigenetic	4	2.03046	0.631791	IRS4, SAS3, GTR1, SPP1	158	100	4870	1.23291	1	0.999105	100
GOTERM_BP_FAT	GO:0006342~chromatin silencing	4	2.03046	0.631791	IRS4, SAS3, GTR1, SPP1	158	100	4870	1.23291	1	0.999105	100
GOTERM_BP_FAT	GO:0045892~negative regulation of transcription, DNA-dependent	6	3.04569	0.66767	IRS4, SAS3, KAR4, GTR1, VPS36, SPP1	158	174	4870	1.06285	1	0.999337	100
GOTERM_BP_FAT	GO:0051253~negative regulation of RNA metabolic process	6	3.04569	0.672634	IRS4, SAS3, KAR4, GTR1, VPS36, SPP1	158	175	4870	1.05678	1	0.99929	100
GOTERM_BP_FAT	GO:0040029~regulation of gene expression, epigenetic	4	2.03046	0.67721	IRS4, SAS3, GTR1, SPP1	158	107	4870	1.15225	1	0.999315	100
GOTERM_BP_FAT	GO:0016458~gene silencing	4	2.03046	0.683353	IRS4, SAS3, GTR1, SPP1	158	108	4870	1.14158	1	0.99936	100
GOTERM_BP_FAT	GO:0045934~negative regulation of nucleobase, nucleoside, nucleotide and nucleic acid metabolic process	7	3.5533	0.721192	IRS4, SAS3, KAR4, GTR1, HTB2, VPS36, SPP1	158	220	4870	0.980725	1	0.999526	100
GOTERM_BP_FAT	GO:0051172~negative regulation of nitrogen compound metabolic process	7	3.5533	0.721192	IRS4, SAS3, KAR4, GTR1, HTB2, VPS36, SPP1	158	220	4870	0.980725	1	0.999526	100
GOTERM_BP_FAT	GO:0010558~negative regulation of macromolecule biosynthetic process	7	3.5533	0.721192	IRS4, SAS3, KAR4, GTR1, HTB2, VPS36, SPP1	158	220	4870	0.980725	1	0.999526	100
GOTERM_BP_FAT	GO:0010605~negative regulation of macromolecule metabolic process	8	4.06091	0.753243	IRS4, CAP2, SAS3, KAR4, GTR1, HTB2, VPS36, SPP1	158	263	4870	0.937575	1	0.99968	100
GOTERM_BP_FAT	GO:0031327~negative regulation of cellular biosynthetic process	7	3.5533	0.763755	IRS4, SAS3, KAR4, GTR1, HTB2, VPS36, SPP1	158	231	4870	0.934024	1	0.999691	100
GOTERM_BP_FAT	GO:0009890~negative regulation of biosynthetic process	7	3.5533	0.770961	IRS4, SAS3, KAR4, GTR1, HTB2, VPS36, SPP1	158	233	4870	0.926006	1	0.999695	100
GOTERM_BP_FAT	GO:0006355~regulation of transcription, DNA-dependent	13	6.59898	0.82332	WTM2, IRS4, SIP3, BUD14, SAS3, YRR1, KAR4, SPT23, GTR1, YAP3, VPS36, MGA1, SPP1	158	461	4870	0.869189	1	0.999877	100
GOTERM_BP_FAT	GO:0051252~regulation of RNA metabolic process	13	6.59898	0.842629	WTM2, IRS4, SIP3, BUD14, SAS3, YRR1, KAR4, SPT23, GTR1, YAP3, VPS36, MGA1, SPP1	158	470	4870	0.852545	1	0.999911	100
GOTERM_MF_FAT	GO:0030528~transcription regulator activity	10	5.07614	0.87112	WTM2, SIP3, URE2, YRR1, ASK10, KAR4, SPT23, YAP3, PHO4, MGA1	141	364	4190	0.816382	1	1	100
Annotation Cluster 44	Enrichment Score: 0.14542295179693
Category	Term	Count	%	PValue	Genes	List Total	Pop Hits	Pop Total	Fold Enrichment	Bonferroni	Benjamini	FDR
GOTERM_BP_FAT	GO:0006400~tRNA modification	4	2.03046	0.376327	TRM1, TRM44, PUS9, NCS2	158	68	4870	1.8131	1	0.994777	99.9333
GOTERM_BP_FAT	GO:0008033~tRNA processing	4	2.03046	0.67721	TRM1, TRM44, PUS9, NCS2	158	107	4870	1.15225	1	0.999315	100
GOTERM_BP_FAT	GO:0009451~RNA modification	4	2.03046	0.745263	TRM1, TRM44, PUS9, NCS2	158	119	4870	1.03606	1	0.999636	100
GOTERM_BP_FAT	GO:0034470~ncRNA processing	9	4.56853	0.856915	BUD21, TRM1, RPS11A, TRM44, SQS1, PUS9, RPS21B, NCS2, UTP30	158	335	4870	0.828075	1	0.999927	100
GOTERM_BP_FAT	GO:0034660~ncRNA metabolic process	10	5.07614	0.897913	RTT101, BUD21, TRM1, RPS11A, TRM44, SQS1, PUS9, RPS21B, NCS2, UTP30	158	393	4870	0.784295	1	0.99997	100
GOTERM_BP_FAT	GO:0006399~tRNA metabolic process	4	2.03046	0.917681	TRM1, TRM44, PUS9, NCS2	158	170	4870	0.725242	1	0.999981	100
Annotation Cluster 45	Enrichment Score: 0.11485809744000205
Category	Term	Count	%	PValue	Genes	List Total	Pop Hits	Pop Total	Fold Enrichment	Bonferroni	Benjamini	FDR
GOTERM_CC_FAT	GO:0005740~mitochondrial envelope	12	6.09137	0.565947	TOM7, YEA6, YNK1, PTC6, NCA2, PET122, UIP4, GGC1, YPT31, BCS1, PET494, COQ6	150	344	4595	1.0686	1	0.979964	99.9981
GOTERM_CC_FAT	GO:0031966~mitochondrial membrane	10	5.07614	0.69958	TOM7, YEA6, NCA2, PET122, UIP4, GGC1, YPT31, BCS1, PET494, COQ6	150	314	4595	0.975584	1	0.993179	100
GOTERM_CC_FAT	GO:0044429~mitochondrial part	16	8.12183	0.72324	MRPL1, TOM7, UIP4, PDA1, PET494, COQ6, MRPL23, YEA6, YNK1, PTC6, MRPL38, NCA2, PET122, GGC1, BCS1, YPT31	150	519	4595	0.94438	1	0.994251	100
GOTERM_CC_FAT	GO:0019866~organelle inner membrane	7	3.5533	0.754248	TRM1, YEA6, PET122, GGC1, BCS1, PET494, COQ6	150	227	4595	0.94464	1	0.995006	100
GOTERM_CC_FAT	GO:0005743~mitochondrial inner membrane	6	3.04569	0.84128	YEA6, PET122, GGC1, BCS1, PET494, COQ6	150	217	4595	0.847005	1	0.998447	100
GOTERM_CC_FAT	GO:0031967~organelle envelope	13	6.59898	0.850957	TOM7, TRM1, UIP4, PET494, COQ6, YEA6, YNK1, PTC6, NCA2, PET122, GGC1, BCS1, YPT31	150	471	4595	0.845506	1	0.998636	100
GOTERM_CC_FAT	GO:0031975~envelope	13	6.59898	0.850957	TOM7, TRM1, UIP4, PET494, COQ6, YEA6, YNK1, PTC6, NCA2, PET122, GGC1, BCS1, YPT31	150	471	4595	0.845506	1	0.998636	100
GOTERM_CC_FAT	GO:0005739~mitochondrion	30	15.2284	0.916157	TRM1, TOM7, NEM1, YSP1, FPR1, PUS9, ARC18, YEA6, GET1, YNK1, MRPL38, NCA2, TMA10, YPT31, SUR7, IRS4, MRPL1, SPF1, UIP4, PDA1, PET494, PBP1, COQ6, MRPL23, GYP1, COG7, PTC6, PET122, GGC1, BCS1	150	1094	4595	0.840037	1	0.999566	100
Annotation Cluster 46	Enrichment Score: 0.11397976209012235
Category	Term	Count	%	PValue	Genes	List Total	Pop Hits	Pop Total	Fold Enrichment	Bonferroni	Benjamini	FDR
GOTERM_BP_FAT	GO:0042274~ribosomal small subunit biogenesis	4	2.03046	0.243277	RPS17B, RPS11A, FLC2, UTP30	158	53	4870	2.32625	1	0.980086	98.6668
GOTERM_BP_FAT	GO:0030490~maturation of SSU-rRNA	4	2.03046	0.520661	BUD21, RPS11A, SQS1, RPS21B	158	85	4870	1.45048	1	0.99828	99.9989
GOTERM_CC_FAT	GO:0030686~90S preribosome	3	1.52284	0.732852	BUD21, RPS11A, UTP30	150	79	4595	1.16329	1	0.993653	100
GOTERM_BP_FAT	GO:0000462~maturation of SSU-rRNA from tricistronic rRNA transcript (SSU-rRNA, 5.8S rRNA, LSU-rRNA)	3	1.52284	0.754573	BUD21, RPS11A, RPS21B	158	83	4870	1.11408	1	0.999673	100
GOTERM_CC_FAT	GO:0030684~preribosome	4	2.03046	0.79201	BUD21, NOP13, RPS11A, UTP30	150	128	4595	0.957292	1	0.996841	100
GOTERM_BP_FAT	GO:0034470~ncRNA processing	9	4.56853	0.856915	BUD21, TRM1, RPS11A, TRM44, SQS1, PUS9, RPS21B, NCS2, UTP30	158	335	4870	0.828075	1	0.999927	100
GOTERM_BP_FAT	GO:0034660~ncRNA metabolic process	10	5.07614	0.897913	RTT101, BUD21, TRM1, RPS11A, TRM44, SQS1, PUS9, RPS21B, NCS2, UTP30	158	393	4870	0.784295	1	0.99997	100
GOTERM_BP_FAT	GO:0016072~rRNA metabolic process	6	3.04569	0.909598	RTT101, BUD21, RPS11A, SQS1, RPS21B, UTP30	158	248	4870	0.745713	1	0.999978	100
GOTERM_BP_FAT	GO:0006396~RNA processing	12	6.09137	0.953041	MRPL1, BUD21, TRM1, RPS11A, TRM44, SQS1, PUS9, RPS21B, PBP1, LEA1, NCS2, UTP30	158	515	4870	0.718201	1	0.999997	100
GOTERM_BP_FAT	GO:0006364~rRNA processing	5	2.53807	0.954799	BUD21, RPS11A, SQS1, RPS21B, UTP30	158	239	4870	0.644828	1	0.999997	100
GOTERM_BP_FAT	GO:0042254~ribosome biogenesis	7	3.5533	0.97494	BUD21, RPS17B, RPS11A, SQS1, FLC2, RPS21B, UTP30	158	351	4870	0.614699	1	1	100
GOTERM_BP_FAT	GO:0022613~ribonucleoprotein complex biogenesis	8	4.06091	0.977131	BUD21, RPS17B, RPS11A, SQS1, FLC2, RPS21B, PBP1, UTP30	158	397	4870	0.621114	1	1	100
GOTERM_MF_FAT	GO:0003723~RNA binding	11	5.58376	0.979904	MRPL1, BUD21, NOP13, TRM1, RPS11A, MRN1, NGR1, PUS9, LEA1, NCS2, UTP30	141	504	4190	0.64857	1	1	100
Annotation Cluster 47	Enrichment Score: 0.09343161812654376
Category	Term	Count	%	PValue	Genes	List Total	Pop Hits	Pop Total	Fold Enrichment	Bonferroni	Benjamini	FDR
GOTERM_BP_FAT	GO:0019318~hexose metabolic process	4	2.03046	0.760387	PYC1, YLR345W, SOL1, PDA1	158	122	4870	1.01058	1	0.999699	100
GOTERM_BP_FAT	GO:0005996~monosaccharide metabolic process	4	2.03046	0.821645	PYC1, YLR345W, SOL1, PDA1	158	136	4870	0.906552	1	0.999878	100
GOTERM_BP_FAT	GO:0006006~glucose metabolic process	3	1.52284	0.839434	PYC1, SOL1, PDA1	158	100	4870	0.924684	1	0.999911	100
Annotation Cluster 48	Enrichment Score: 0.0795616533433815
Category	Term	Count	%	PValue	Genes	List Total	Pop Hits	Pop Total	Fold Enrichment	Bonferroni	Benjamini	FDR
GOTERM_BP_FAT	GO:0006733~oxidoreduction coenzyme metabolic process	3	1.52284	0.608583	PYC1, SOL1, COQ6	158	63	4870	1.46775	1	0.999022	100
GOTERM_BP_FAT	GO:0006732~coenzyme metabolic process	3	1.52284	0.957034	PYC1, SOL1, COQ6	158	149	4870	0.620593	1	0.999997	100
GOTERM_BP_FAT	GO:0051186~cofactor metabolic process	3	1.52284	0.990986	PYC1, SOL1, COQ6	158	203	4870	0.455509	1	1	100
Annotation Cluster 49	Enrichment Score: 0.06840904816461016
Category	Term	Count	%	PValue	Genes	List Total	Pop Hits	Pop Total	Fold Enrichment	Bonferroni	Benjamini	FDR
GOTERM_BP_FAT	GO:0000902~cell morphogenesis	5	2.53807	0.729595	BUD14, DYN1, ERV14, SWF1, SPO14	158	152	4870	1.01391	1	0.99956	100
GOTERM_BP_FAT	GO:0030010~establishment of cell polarity	3	1.52284	0.879259	DYN1, ERV14, SWF1	158	111	4870	0.833048	1	0.999953	100
GOTERM_BP_FAT	GO:0032989~cellular component morphogenesis	5	2.53807	0.910046	BUD14, DYN1, ERV14, SWF1, SPO14	158	208	4870	0.740932	1	0.999977	100
GOTERM_BP_FAT	GO:0007163~establishment or maintenance of cell polarity	3	1.52284	0.912225	DYN1, ERV14, SWF1	158	123	4870	0.751775	1	0.999979	100
Annotation Cluster 50	Enrichment Score: 0.06839061671976128
Category	Term	Count	%	PValue	Genes	List Total	Pop Hits	Pop Total	Fold Enrichment	Bonferroni	Benjamini	FDR
GOTERM_CC_FAT	GO:0009277~fungal-type cell wall	3	1.52284	0.833661	TIR1, PLB1, SUR7	150	98	4595	0.937755	1	0.998325	100
GOTERM_CC_FAT	GO:0005618~cell wall	3	1.52284	0.864807	TIR1, PLB1, SUR7	150	106	4595	0.866981	1	0.998931	100
GOTERM_CC_FAT	GO:0030312~external encapsulating structure	3	1.52284	0.864807	TIR1, PLB1, SUR7	150	106	4595	0.866981	1	0.998931	100
Annotation Cluster 51	Enrichment Score: 0.06746828482192284
Category	Term	Count	%	PValue	Genes	List Total	Pop Hits	Pop Total	Fold Enrichment	Bonferroni	Benjamini	FDR
GOTERM_MF_FAT	GO:0003700~transcription factor activity	5	2.53807	0.667959	YRR1, KAR4, YAP3, PHO4, MGA1	141	135	4190	1.1006	1	0.999991	100
GOTERM_MF_FAT	GO:0030528~transcription regulator activity	10	5.07614	0.87112	WTM2, SIP3, URE2, YRR1, ASK10, KAR4, SPT23, YAP3, PHO4, MGA1	141	364	4190	0.816382	1	1	100
GOTERM_MF_FAT	GO:0003677~DNA binding	14	7.1066	0.952444	YRR1, RAD52, RSC1, WTM2, SPT23, MUS81, KAR4, NGR1, YAP3, PHO4, HTB2, SNT2, MGA1, RAD17	141	566	4190	0.735032	1	1	100
GOTERM_MF_FAT	GO:0043565~sequence-specific DNA binding	5	2.53807	0.969303	WTM2, YRR1, YAP3, PHO4, MGA1	141	246	4190	0.60399	1	1	100
Annotation Cluster 52	Enrichment Score: 0.059752761504262765
Category	Term	Count	%	PValue	Genes	List Total	Pop Hits	Pop Total	Fold Enrichment	Bonferroni	Benjamini	FDR
GOTERM_BP_FAT	GO:0051329~interphase of mitotic cell cycle	3	1.52284	0.858817	KAR4, CDC50, RSC1	158	105	4870	0.880651	1	0.999928	100
GOTERM_BP_FAT	GO:0051325~interphase	3	1.52284	0.876052	KAR4, CDC50, RSC1	158	110	4870	0.840621	1	0.999952	100
GOTERM_BP_FAT	GO:0000278~mitotic cell cycle	8	4.06091	0.879653	MCK1, HOF1, DYN1, KAR4, PAC10, NDL1, CDC50, RSC1	158	309	4870	0.798001	1	0.999951	100
Annotation Cluster 53	Enrichment Score: 0.050329904340820665
Category	Term	Count	%	PValue	Genes	List Total	Pop Hits	Pop Total	Fold Enrichment	Bonferroni	Benjamini	FDR
GOTERM_CC_FAT	GO:0043332~mating projection tip	3	1.52284	0.871717	FAR1, CAP2, BSP1	150	108	4595	0.850926	1	0.998926	100
GOTERM_CC_FAT	GO:0044463~cell projection part	3	1.52284	0.887603	FAR1, CAP2, BSP1	150	113	4595	0.813274	1	0.99924	100
GOTERM_CC_FAT	GO:0005937~mating projection	3	1.52284	0.90166	FAR1, CAP2, BSP1	150	118	4595	0.778814	1	0.999348	100
GOTERM_CC_FAT	GO:0042995~cell projection	3	1.52284	0.90166	FAR1, CAP2, BSP1	150	118	4595	0.778814	1	0.999348	100
Annotation Cluster 54	Enrichment Score: 0.04812408718598759
Category	Term	Count	%	PValue	Genes	List Total	Pop Hits	Pop Total	Fold Enrichment	Bonferroni	Benjamini	FDR
GOTERM_BP_FAT	GO:0016569~covalent chromatin modification	3	1.52284	0.831032	YNG1, SAS3, SPP1	158	98	4870	0.943555	1	0.999891	100
GOTERM_BP_FAT	GO:0016570~histone modification	3	1.52284	0.831032	YNG1, SAS3, SPP1	158	98	4870	0.943555	1	0.999891	100
GOTERM_BP_FAT	GO:0006325~chromatin organization	6	3.04569	0.848644	YNG1, SAS3, FPR1, HTB2, SPP1, RSC1	158	221	4870	0.836818	1	0.999913	100
GOTERM_BP_FAT	GO:0016568~chromatin modification	4	2.03046	0.945436	YNG1, SAS3, SPP1, RSC1	158	187	4870	0.659311	1	0.999995	100
GOTERM_CC_FAT	GO:0044451~nucleoplasm part	6	3.04569	0.950057	TEX1, YNG1, SAS3, ASK10, SNT2, SPP1	150	275	4595	0.668364	1	0.999892	100
GOTERM_CC_FAT	GO:0005654~nucleoplasm	6	3.04569	0.97704	TEX1, YNG1, SAS3, ASK10, SNT2, SPP1	150	310	4595	0.592903	1	0.999988	100
Annotation Cluster 55	Enrichment Score: 0.03275475429349426
Category	Term	Count	%	PValue	Genes	List Total	Pop Hits	Pop Total	Fold Enrichment	Bonferroni	Benjamini	FDR
GOTERM_BP_FAT	GO:0000278~mitotic cell cycle	8	4.06091	0.879653	MCK1, HOF1, DYN1, KAR4, PAC10, NDL1, CDC50, RSC1	158	309	4870	0.798001	1	0.999951	100
GOTERM_BP_FAT	GO:0007067~mitosis	4	2.03046	0.928683	MCK1, HOF1, DYN1, NDL1	158	176	4870	0.700518	1	0.999989	100
GOTERM_BP_FAT	GO:0000087~M phase of mitotic cell cycle	4	2.03046	0.932041	MCK1, HOF1, DYN1, NDL1	158	178	4870	0.692647	1	0.999991	100
GOTERM_BP_FAT	GO:0000280~nuclear division	4	2.03046	0.944078	MCK1, HOF1, DYN1, NDL1	158	186	4870	0.662856	1	0.999995	100
GOTERM_BP_FAT	GO:0048285~organelle fission	4	2.03046	0.954123	MCK1, HOF1, DYN1, NDL1	158	194	4870	0.635521	1	0.999997	100
Annotation Cluster 56	Enrichment Score: 0.03167542550185599
Category	Term	Count	%	PValue	Genes	List Total	Pop Hits	Pop Total	Fold Enrichment	Bonferroni	Benjamini	FDR
GOTERM_BP_FAT	GO:0009060~aerobic respiration	3	1.52284	0.847458	MRPL1, NCA2, BCS1	158	102	4870	0.906552	1	0.999915	100
GOTERM_BP_FAT	GO:0045333~cellular respiration	3	1.52284	0.904873	MRPL1, NCA2, BCS1	158	120	4870	0.77057	1	0.999975	100
GOTERM_BP_FAT	GO:0015980~energy derivation by oxidation of organic compounds	3	1.52284	0.981217	MRPL1, NCA2, BCS1	158	178	4870	0.519485	1	1	100
GOTERM_BP_FAT	GO:0006091~generation of precursor metabolites and energy	4	2.03046	0.992721	MRPL1, NCA2, PDA1, BCS1	158	264	4870	0.467012	1	1	100
Annotation Cluster 57	Enrichment Score: 0.029430711482298234
Category	Term	Count	%	PValue	Genes	List Total	Pop Hits	Pop Total	Fold Enrichment	Bonferroni	Benjamini	FDR
GOTERM_BP_FAT	GO:0006796~phosphate metabolic process	7	3.5533	0.904101	MCK1, YPK1, YCK3, YNK1, PHO4, PTC6, FIG4	158	284	4870	0.759717	1	0.999976	100
GOTERM_BP_FAT	GO:0006793~phosphorus metabolic process	7	3.5533	0.912617	MCK1, YPK1, YCK3, YNK1, PHO4, PTC6, FIG4	158	289	4870	0.746573	1	0.999978	100
GOTERM_MF_FAT	GO:0004674~protein serine/threonine kinase activity	3	1.52284	0.934771	MCK1, YPK1, YCK3	141	129	4190	0.691077	1	1	100
GOTERM_BP_FAT	GO:0006468~protein amino acid phosphorylation	3	1.52284	0.941665	MCK1, YPK1, YCK3	158	138	4870	0.670061	1	0.999995	100
GOTERM_MF_FAT	GO:0004672~protein kinase activity	3	1.52284	0.945071	MCK1, YPK1, YCK3	141	135	4190	0.660362	1	1	100
GOTERM_BP_FAT	GO:0016310~phosphorylation	4	2.03046	0.970161	MCK1, YPK1, YCK3, YNK1	158	211	4870	0.584318	1	0.999999	100
Annotation Cluster 58	Enrichment Score: 0.02290297032114802
Category	Term	Count	%	PValue	Genes	List Total	Pop Hits	Pop Total	Fold Enrichment	Bonferroni	Benjamini	FDR
GOTERM_BP_FAT	GO:0034622~cellular macromolecular complex assembly	8	4.06091	0.877611	PPM1, RPS17B, RPS11A, HTB2, PAC10, RAD52, BCS1, PBP1	158	308	4870	0.800592	1	0.999952	100
GOTERM_BP_FAT	GO:0022618~ribonucleoprotein complex assembly	3	1.52284	0.896954	RPS17B, RPS11A, PBP1	158	117	4870	0.790328	1	0.99997	100
GOTERM_BP_FAT	GO:0043623~cellular protein complex assembly	3	1.52284	0.914555	PPM1, PAC10, BCS1	158	124	4870	0.745713	1	0.999979	100
GOTERM_BP_FAT	GO:0034621~cellular macromolecular complex subunit organization	10	5.07614	0.945842	PPM1, MRPL23, RPS17B, RPS11A, HTB2, PAC10, RAD52, BCS1, PBP1, RSC1	158	431	4870	0.715146	1	0.999995	100
GOTERM_BP_FAT	GO:0065003~macromolecular complex assembly	8	4.06091	0.978511	PPM1, RPS17B, RPS11A, HTB2, PAC10, RAD52, BCS1, PBP1	158	400	4870	0.616456	1	1	100
GOTERM_BP_FAT	GO:0043933~macromolecular complex subunit organization	10	5.07614	0.989925	PPM1, MRPL23, RPS17B, RPS11A, HTB2, PAC10, RAD52, BCS1, PBP1, RSC1	158	519	4870	0.593888	1	1	100
GOTERM_BP_FAT	GO:0006461~protein complex assembly	3	1.52284	0.997135	PPM1, PAC10, BCS1	158	241	4870	0.383686	1	1	100
GOTERM_BP_FAT	GO:0070271~protein complex biogenesis	3	1.52284	0.997135	PPM1, PAC10, BCS1	158	241	4870	0.383686	1	1	100
Annotation Cluster 59	Enrichment Score: 0.01768336817899401
Category	Term	Count	%	PValue	Genes	List Total	Pop Hits	Pop Total	Fold Enrichment	Bonferroni	Benjamini	FDR
GOTERM_MF_FAT	GO:0008270~zinc ion binding	12	6.09137	0.94661	FAR1, SLX5, PYC1, YNG1, SAS3, YRR1, SWF1, PEX12, SNT2, VPS36, SLX8, SPP1	141	488	4190	0.730729	1	1	100
GOTERM_MF_FAT	GO:0043169~cation binding	22	11.1675	0.958411	IRS4, ERG3, ERG5, SPF1, PYC1, YEL020C, YNG1, YRR1, CTR1, SAS3, SWF1, YIR007W, FAR1, SLX5, MUS81, YNK1, ARO10, PEX12, SNT2, VPS36, SLX8, SPP1	141	850	4190	0.769128	1	1	100
GOTERM_MF_FAT	GO:0043167~ion binding	22	11.1675	0.959018	IRS4, ERG3, ERG5, SPF1, PYC1, YEL020C, YNG1, YRR1, CTR1, SAS3, SWF1, YIR007W, FAR1, SLX5, MUS81, YNK1, ARO10, PEX12, SNT2, VPS36, SLX8, SPP1	141	851	4190	0.768224	1	1	100
GOTERM_MF_FAT	GO:0046872~metal ion binding	21	10.6599	0.966225	IRS4, ERG3, ERG5, SPF1, PYC1, YEL020C, YNG1, YRR1, CTR1, SAS3, SWF1, FAR1, SLX5, MUS81, YNK1, ARO10, PEX12, SNT2, VPS36, SLX8, SPP1	141	830	4190	0.751858	1	1	100
GOTERM_MF_FAT	GO:0046914~transition metal ion binding	16	8.12183	0.970409	ERG3, ERG5, PYC1, YNG1, CTR1, SAS3, YRR1, SWF1, FAR1, SLX5, MUS81, PEX12, SNT2, VPS36, SLX8, SPP1	141	665	4190	0.714979	1	1	100
Annotation Cluster 60	Enrichment Score: 0.007736897133741797
Category	Term	Count	%	PValue	Genes	List Total	Pop Hits	Pop Total	Fold Enrichment	Bonferroni	Benjamini	FDR
GOTERM_CC_FAT	GO:0070013~intracellular organelle lumen	18	9.13706	0.979809	MRPL1, HRD3, YNG1, SAS3, ASK10, PDA1, POT1, BUD21, MRPL23, SLX5, TEX1, NOP13, PTC6, MRPL38, SNT2, SLX8, UTP30, SPP1	150	783	4595	0.704215	1	0.99999	100
GOTERM_CC_FAT	GO:0043233~organelle lumen	18	9.13706	0.979809	MRPL1, HRD3, YNG1, SAS3, ASK10, PDA1, POT1, BUD21, MRPL23, SLX5, TEX1, NOP13, PTC6, MRPL38, SNT2, SLX8, UTP30, SPP1	150	783	4595	0.704215	1	0.99999	100
GOTERM_CC_FAT	GO:0031974~membrane-enclosed lumen	19	9.64467	0.982207	MRPL1, HRD3, YNG1, ASK10, SAS3, PDA1, POT1, BUD21, MRPL23, SLX5, TEX1, NOP13, YNK1, PTC6, MRPL38, SNT2, SLX8, UTP30, SPP1	150	827	4595	0.703789	1	0.999992	100
GOTERM_CC_FAT	GO:0031981~nuclear lumen	11	5.58376	0.987566	BUD21, TEX1, SLX5, NOP13, YNG1, SAS3, ASK10, SNT2, SLX8, SPP1, UTP30	150	545	4595	0.618287	1	0.999996	100
Annotation Cluster 61	Enrichment Score: 0.0037011478128381385
Category	Term	Count	%	PValue	Genes	List Total	Pop Hits	Pop Total	Fold Enrichment	Bonferroni	Benjamini	FDR
GOTERM_CC_FAT	GO:0000228~nuclear chromosome	5	2.53807	0.983371	HTB2, SNT2, RAD52, SPO13, RAD17	150	279	4595	0.548984	1	0.999992	100
GOTERM_CC_FAT	GO:0044454~nuclear chromosome part	4	2.03046	0.988345	HTB2, SNT2, SPO13, RAD17	150	245	4595	0.500136	1	0.999996	100
GOTERM_CC_FAT	GO:0005694~chromosome	6	3.04569	0.995454	HTB2, SNT2, RAD52, SPO13, RAD17, SPP1	150	377	4595	0.487533	1	1	100
GOTERM_CC_FAT	GO:0044427~chromosomal part	4	2.03046	0.99896	HTB2, SNT2, SPO13, RAD17	150	330	4595	0.371313	1	1	100
Annotation Cluster 62	Enrichment Score: 0.002129602922501842
Category	Term	Count	%	PValue	Genes	List Total	Pop Hits	Pop Total	Fold Enrichment	Bonferroni	Benjamini	FDR
GOTERM_MF_FAT	GO:0000166~nucleotide binding	21	10.6599	0.988765	MCK1, SPF1, YCK3, PYC1, YLR345W, OYE3, APA1, COQ6, YTA6, NOP13, DYN1, ARF1, YPK1, MRN1, YND1, NGR1, GTR1, YNK1, RBG1, BCS1, YPT31	141	897	4190	0.6957	1	1	100
GOTERM_MF_FAT	GO:0032553~ribonucleotide binding	16	8.12183	0.993417	MCK1, SPF1, YCK3, PYC1, APA1, YLR345W, YTA6, DYN1, ARF1, YPK1, YND1, GTR1, YNK1, RBG1, YPT31, BCS1	141	747	4190	0.636494	1	1	100
GOTERM_MF_FAT	GO:0032555~purine ribonucleotide binding	16	8.12183	0.993417	MCK1, SPF1, YCK3, PYC1, APA1, YLR345W, YTA6, DYN1, ARF1, YPK1, YND1, GTR1, YNK1, RBG1, YPT31, BCS1	141	747	4190	0.636494	1	1	100
GOTERM_MF_FAT	GO:0017076~purine nucleotide binding	17	8.62944	0.993839	MCK1, SPF1, YCK3, PYC1, APA1, YLR345W, COQ6, YTA6, DYN1, ARF1, YPK1, YND1, GTR1, YNK1, RBG1, BCS1, YPT31	141	787	4190	0.641903	1	1	100
GOTERM_MF_FAT	GO:0001883~purine nucleoside binding	14	7.1066	0.995944	MCK1, YCK3, SPF1, PYC1, APA1, YLR345W, COQ6, YTA6, DYN1, YPK1, YND1, GTR1, YNK1, BCS1	141	696	4190	0.597742	1	1	100
GOTERM_MF_FAT	GO:0001882~nucleoside binding	14	7.1066	0.996352	MCK1, YCK3, SPF1, PYC1, APA1, YLR345W, COQ6, YTA6, DYN1, YPK1, YND1, GTR1, YNK1, BCS1	141	701	4190	0.593478	1	1	100
GOTERM_MF_FAT	GO:0005524~ATP binding	12	6.09137	0.998027	MCK1, YTA6, DYN1, YPK1, SPF1, YCK3, PYC1, YND1, YLR345W, YNK1, APA1, BCS1	141	651	4190	0.547766	1	1	100
GOTERM_MF_FAT	GO:0032559~adenyl ribonucleotide binding	12	6.09137	0.998116	MCK1, YTA6, DYN1, YPK1, SPF1, YCK3, PYC1, YND1, YLR345W, YNK1, APA1, BCS1	141	653	4190	0.546088	1	1	100
GOTERM_MF_FAT	GO:0030554~adenyl nucleotide binding	13	6.59898	0.998138	MCK1, YCK3, SPF1, PYC1, APA1, YLR345W, COQ6, YTA6, DYN1, YPK1, YND1, YNK1, BCS1	141	693	4190	0.557449	1	1	100

## Sheet: Plan 4
The REVIGO Tree analysis of the over-represented GO terms
obtained with DAVID (GO terms with a P-value< 0.05).
Term	PValue
GO:0016192	1.24094e-09
GO:0005794	1.40951e-07
GO:0048193	1.3132e-06
GO:0048193	1.3132e-06
GO:0006892	0.000110619
GO:0044431	0.000132898
GO:0007034	0.000462804
GO:0015031	0.000539399
GO:0016044	0.000733085
GO:0046907	0.000739786
GO:0045184	0.000856768
GO:0008104	0.00110291
GO:0006896	0.00176032
GO:0006896	0.00176032
GO:0006886	0.0035782
GO:0005783	0.0038412
GO:0034613	0.0056692
GO:0030123	0.00600362
GO:0070727	0.00842954
GO:0006897	0.0110204
GO:0006623	0.0175719
GO:0043254	0.0217959
GO:0045332	0.0254489
GO:0010324	0.0306101
GO:0030832	0.0320363
GO:0030833	0.0320363
GO:0008064	0.0320363
GO:0032271	0.0320363
GO:0034204	0.0320363
GO:0004012	0.0342088
GO:0015247	0.0342088
GO:0048610	0.0485868
GO:0042175	0.0513757
GO:0032970	0.0551465
GO:0032956	0.0551465
GO:0022413	0.0567168
GO:0031410	0.0569755
GO:0044087	0.0597684
GO:0031982	0.0658263
GO:0030437	0.0712487
GO:0034293	0.0712487
GO:0043935	0.0712487
GO:0051327	0.0720847
GO:0007126	0.0720847
GO:0015914	0.0729286
GO:0033043	0.0753198
GO:0033043	0.0753198
GO:0040007	0.0761688
GO:0044432	0.0828911
GO:0006605	0.0830614
GO:0051321	0.0851954
GO:0005548	0.0876277
GO:0032507	0.101699
GO:0030119	0.103422
GO:0009101	0.105828
GO:0045185	0.108448
GO:0009100	0.110204
GO:0044439	0.116827
GO:0044438	0.116827
GO:0051651	0.122445
GO:0000151	0.123186
GO:0010638	0.123596
GO:0005938	0.139333
GO:0045727	0.145703
GO:0051235	0.152245
GO:0000267	0.153953
GO:0005319	0.154266
GO:0030447	0.156392
GO:0042546	0.158519
GO:0015629	0.161129
GO:0005789	0.161659
GO:0030435	0.170987
GO:0043934	0.170987
GO:0032535	0.175056
GO:0032535	0.175056
GO:0000741	0.180185
GO:0006696	0.180185
GO:0016129	0.180185
GO:0032505	0.18131
GO:0048284	0.181754
GO:0016125	0.184067
GO:0016410	0.189153
GO:0006887	0.200596
GO:0007131	0.200596
GO:0016128	0.203798
GO:0008204	0.203798
GO:0005778	0.205589
GO:0031903	0.205589
GO:0006486	0.208289
GO:0043413	0.208289
GO:0070085	0.208289
GO:0006944	0.208289
GO:0008202	0.20899
GO:0042144	0.215732
GO:0003006	0.21814
GO:0008092	0.219159
GO:0005624	0.223585
GO:0005626	0.223585
GO:0042763	0.229686
GO:0042764	0.229686
GO:0005628	0.229686
GO:0032940	0.243277
GO:0046903	0.243277
GO:0043414	0.243277
GO:0009272	0.243277
GO:0042274	0.243277
GO:0022627	0.245937
GO:0032259	0.251994
GO:0012505	0.255886
GO:0030479	0.272423
GO:0051130	0.276031
GO:0032270	0.276031
GO:0000279	0.282581
GO:0051247	0.288114
GO:0031669	0.29615
GO:0016126	0.300176
GO:0006694	0.300176
GO:0007117	0.300176
GO:0048590	0.300176
GO:0031988	0.310296
GO:0016023	0.310296
GO:0006644	0.312481
GO:0031668	0.313973
GO:0000329	0.319029
GO:0000726	0.336123
GO:0019637	0.33819
GO:0006302	0.340748
GO:0042579	0.344089
GO:0005777	0.344089
GO:0033279	0.346677
GO:0003735	0.346816
GO:0051493	0.347994
GO:0031667	0.35857
GO:0030863	0.370951
GO:0030864	0.370951
GO:0006869	0.371517
GO:0000322	0.371774
GO:0000323	0.371774
GO:0000324	0.371774
GO:0005774	0.375252
GO:0009991	0.376327
GO:0006400	0.376327
GO:0045944	0.381881
GO:0022403	0.384834
GO:0008080	0.388575
GO:0010876	0.3947
GO:0000315	0.397558
GO:0005762	0.397558
GO:0043492	0.398287
GO:0019953	0.40276
GO:0009267	0.406148
GO:0005934	0.406442
GO:0030117	0.409051
GO:0048475	0.409051
GO:0006997	0.411521
GO:0044437	0.420859
GO:0005856	0.422833
GO:0000030	0.43563
GO:0010557	0.435835
GO:0010557	0.435835
GO:0042594	0.439847
GO:0033554	0.449363
GO:0031328	0.457158
GO:0009891	0.457158
GO:0031328	0.457158
GO:0009891	0.457158
GO:0009898	0.459526
GO:0044257	0.460216
GO:0006974	0.460503
GO:0006650	0.4715
GO:0030384	0.483111
GO:0006730	0.488146
GO:0044448	0.488241
GO:0005085	0.491613
GO:0007031	0.493605
GO:0044430	0.49666
GO:0030427	0.49666
GO:0030695	0.4977
GO:0007127	0.504539
GO:0005829	0.506389
GO:0005773	0.506459
GO:0022626	0.509892
GO:0030163	0.512398
GO:0004842	0.512526
GO:0046486	0.520661
GO:0030490	0.520661
GO:0007033	0.524273
GO:0007039	0.525231
GO:0007114	0.528617
GO:0019954	0.528617
GO:0010604	0.530205
GO:0010604	0.530205
GO:0015935	0.532694
GO:0008610	0.546973
GO:0022402	0.548228
GO:0015934	0.550256
GO:0009266	0.555421
GO:0009628	0.557612
GO:0019787	0.561352
GO:0042592	0.561556
GO:0005740	0.565947
GO:0007047	0.566195
GO:0045229	0.566195
GO:0044445	0.586613
GO:0060249	0.590865
GO:0000723	0.590865
GO:0032200	0.590865
GO:0006348	0.590865
GO:0016407	0.592576
GO:0005741	0.593663
GO:0050801	0.598877
GO:0035091	0.601819
GO:0048878	0.604439
GO:0005933	0.607273
GO:0006733	0.608583
GO:0010033	0.609958
GO:0016481	0.611406
GO:0006412	0.612718
GO:0031968	0.615172
GO:0016881	0.6217
GO:0019867	0.622172
GO:0060589	0.626154
GO:0010629	0.626336
GO:0045814	0.631791
GO:0006342	0.631791
GO:0045893	0.639409
GO:0032561	0.649701
GO:0005525	0.649701
GO:0019001	0.649701
GO:0007049	0.652175
GO:0019941	0.654175
GO:0055066	0.658243
GO:0030005	0.658243
GO:0019236	0.664666
GO:0045892	0.66767
GO:0051254	0.667799
GO:0003700	0.667959
GO:0051253	0.672634
GO:0008361	0.67721
GO:0040029	0.67721
GO:0008033	0.67721
GO:0030003	0.683353
GO:0016458	0.683353
GO:0051301	0.691649
GO:0006281	0.692321
GO:0051603	0.692321
GO:0006281	0.692321
GO:0007124	0.695695
GO:0031966	0.69958
GO:0031966	0.69958
GO:0034605	0.701397
GO:0005198	0.704405
GO:0005840	0.706805
GO:0055080	0.707058
GO:0006511	0.719589
GO:0045934	0.721192
GO:0051172	0.721192
GO:0010558	0.721192
GO:0005543	0.721892
GO:0044429	0.72324
GO:0000313	0.726335
GO:0005761	0.726335
GO:0043632	0.727696
GO:0005935	0.729297
GO:0000902	0.729595
GO:0016049	0.729713
GO:0045449	0.732387
GO:0030686	0.732852
GO:0005083	0.735379
GO:0000747	0.745263
GO:0009451	0.745263
GO:0010605	0.753243
GO:0019866	0.754248
GO:0000462	0.754573
GO:0019318	0.760387
GO:0031327	0.763755
GO:0055082	0.765265
GO:0006873	0.765265
GO:0070783	0.766253
GO:0009890	0.770961
GO:0000746	0.774783
GO:0044265	0.774921
GO:0030135	0.780398
GO:0008289	0.783912
GO:0009408	0.791715
GO:0030684	0.79201
GO:0032543	0.803423
GO:0045941	0.812973
GO:0030529	0.81578
GO:0010628	0.816531
GO:0016879	0.817376
GO:0005996	0.821645
GO:0006355	0.82332
GO:0006355	0.82332
GO:0009057	0.824609
GO:0016569	0.831032
GO:0016570	0.831032
GO:0016887	0.832041
GO:0009277	0.833661
GO:0006006	0.839434
GO:0006417	0.839919
GO:0005743	0.84128
GO:0051252	0.842629
GO:0051252	0.842629
GO:0045935	0.846129
GO:0051173	0.846129
GO:0009060	0.847458
GO:0006325	0.848644
GO:0031967	0.850957
GO:0031975	0.850957
GO:0006970	0.855119
GO:0034470	0.856915
GO:0034470	0.856915
GO:0051329	0.858817
GO:0006357	0.862684
GO:0005618	0.864807
GO:0030312	0.864807
GO:0019725	0.869128
GO:0030528	0.87112
GO:0030528	0.87112
GO:0030528	0.87112
GO:0043332	0.871717
GO:0010608	0.87423
GO:0051325	0.876052
GO:0034622	0.877611
GO:0030010	0.879259
GO:0000278	0.879653
GO:0000278	0.879653
GO:0044463	0.887603
GO:0032268	0.895651
GO:0022618	0.896954
GO:0034660	0.897913
GO:0034660	0.897913
GO:0005759	0.900625
GO:0031980	0.900625
GO:0005937	0.90166
GO:0042995	0.90166
GO:0006796	0.904101
GO:0045333	0.904873
GO:0016072	0.909598
GO:0032989	0.910046
GO:0007163	0.912225
GO:0006793	0.912617
GO:0042623	0.913348
GO:0043623	0.914555
GO:0005739	0.916157
GO:0006399	0.917681
GO:0007067	0.928683
GO:0006310	0.932041
GO:0000087	0.932041
GO:0004674	0.934771
GO:0006468	0.941665
GO:0000280	0.944078
GO:0004672	0.945071
GO:0055114	0.945283
GO:0016568	0.945436
GO:0034621	0.945842
GO:0008270	0.94661
GO:0044451	0.950057
GO:0003677	0.952444
GO:0006396	0.953041
GO:0048285	0.954123
GO:0006364	0.954799
GO:0006732	0.957034
GO:0043169	0.958411
GO:0043167	0.959018
GO:0006508	0.962837
GO:0046872	0.966225
GO:0006259	0.96669
GO:0043565	0.969303
GO:0016310	0.970161
GO:0046914	0.970409
GO:0042254	0.97494
GO:0007010	0.976959
GO:0005654	0.97704
GO:0022613	0.977131
GO:0065003	0.978511
GO:0070013	0.979809
GO:0043233	0.979809
GO:0003723	0.979904
GO:0015980	0.981217
GO:0031974	0.982207
GO:0000228	0.983371
GO:0031981	0.987566
GO:0044454	0.988345
GO:0000166	0.988765
GO:0043933	0.989925
GO:0051186	0.990986
GO:0006091	0.992721
GO:0032553	0.993417
GO:0032555	0.993417
GO:0017076	0.993839
GO:0005694	0.995454
GO:0001883	0.995944
GO:0001882	0.996352
GO:0006461	0.997135
GO:0070271	0.997135
GO:0005524	0.998027
GO:0032559	0.998116
GO:0030554	0.998138
GO:0044427	0.99896
